# Supplementary material for: 5-Chloro­benzothia­zole-2-spiro-3′-indolin-2′-one
Source: Acta Crystallogr Sect E Struct Rep Online. 2010 Jan 20;66(Pt 2):o399–400. doi: 10.1107/S1600536810001285 (PMC2979878; doi:10.1107/S1600536810001285)
Supplement: Supplementary file 2 [file e-66-0o399-Isup2.hkl]

#
# h,k,l, Fc-squared, Fo-squared, sigma(Fo-squared) and status flag
#
data_I
_shelx_title ' AK1'
_shelx_refln_list_code          4
_shelx_F_calc_maximum      255.20
_exptl_crystal_F_000      1184.00
_reflns_d_resolution_high  0.7965
 
loop_
 _symmetry_equiv_pos_as_xyz
 'x, y, z'
 '-x, y+1/2, -z+1/2'
 '-x, -y, -z'
 'x, -y-1/2, z-1/2'
 
_cell_length_a    12.8421
_cell_length_b     9.1159
_cell_length_c    22.1553
_cell_angle_alpha  90.000
_cell_angle_beta   97.051
_cell_angle_gamma  90.000
 
_shelx_F_squared_multiplier     1.000
 
loop_
 _refln_index_h
 _refln_index_k
 _refln_index_l
 _refln_F_squared_calc
 _refln_F_squared_meas
 _refln_F_squared_sigma
 _refln_observed_status
   2   0   0      522.82      624.57     26.78 o
   3   0   0       16.97       29.79     15.95 o
   4   0   0     4238.34     4610.61     38.94 o
   5   0   0       35.16       39.72     13.17 o
   6   0   0     4081.27     4046.96     31.80 o
   7   0   0        2.62        1.34     12.27 o
   9   0   0        7.22       15.95     12.05 o
  10   0   0     1557.83     1530.18     20.08 o
  11   0   0       94.51       94.72     14.06 o
  12   0   0      844.65      912.42     18.07 o
  13   0   0       18.14       22.09     15.06 o
  14   0   0      364.55      401.20     19.86 o
  15   0   0        2.62        5.50     10.53 o
  16   0   0      882.62      847.13     42.68 o
   1   1   0       10.87       14.58      8.08 o
   2   1   0     9647.68     9911.38    106.42 o
   3   1   0    13741.86    14116.89     65.60 o
   4   1   0     2491.20     2650.67     28.90 o
   5   1   0       31.58       21.10      9.03 o
   6   1   0     1088.32     1097.37     13.93 o
   7   1   0        4.09       11.94      8.84 o
   8   1   0      426.78      417.42     11.33 o
   9   1   0      178.07      166.58      9.54 o
  10   1   0     2015.26     2071.48     16.42 o
  11   1   0      619.01      616.89     11.81 o
  12   1   0      486.52      509.30     20.03 o
  13   1   0      297.45      300.51      9.71 o
  14   1   0       17.29       19.95      8.99 o
  15   1   0        5.98       15.42     10.03 o
   0   2   0        9.86       18.13      8.49 o
   1   2   0    65125.03    63156.61    222.43 o
   6   2   0       28.26       40.93      8.18 o
   7   2   0      873.26     1000.05     17.32 o
   8   2   0        1.47       19.78      8.29 o
   9   2   0      615.73      679.45     10.29 o
  11   2   0      360.67      355.39      9.54 o
  12   2   0        1.58        4.84      8.26 o
  13   2   0      117.88      130.41      9.01 o
  14   2   0       10.92       22.50      9.01 o
  15   2   0       21.76       16.07      9.55 o
   1   3   0    25532.23    25697.37    222.61 o
   2   3   0     5433.75     5608.34     78.64 o
   3   3   0       43.96       35.47      6.21 o
   4   3   0       76.36       86.37      6.75 o
   5   3   0        5.80       18.74      6.13 o
   6   3   0       20.30       32.30      7.05 o
   7   3   0      850.85      863.36     12.43 o
   8   3   0     1231.48     1269.45     18.23 o
   9   3   0     1737.19     1796.29     14.48 o
  10   3   0       42.39       64.16      9.26 o
  11   3   0      275.79      293.14     10.87 o
  12   3   0      304.34      304.03     14.86 o
  13   3   0      491.96      532.02     10.87 o
  14   3   0        3.11        2.35      9.76 o
  15   3   0       87.05       81.47     10.82 o
   0   4   0       30.96      222.83    105.13 o
   2   4   0     2200.92     2203.25     19.10 o
   4   4   0      297.87      344.30      7.21 o
   5   4   0        4.35       14.56      6.70 o
   6   4   0      309.99      336.98      7.64 o
   7   4   0       61.76       72.53      7.28 o
   8   4   0       12.77       19.21      5.87 o
   9   4   0       91.19      105.81      7.58 o
  10   4   0      224.33      217.08      8.81 o
  11   4   0       90.10       92.86      7.19 o
  12   4   0       22.04       37.75      8.18 o
  13   4   0        0.05        7.62      8.38 o
  14   4   0       10.74       20.20      7.79 o
   1   5   0       38.09       52.51      4.91 o
   2   5   0     4713.95     4777.44     35.45 o
   3   5   0      198.51      199.20      5.42 o
   4   5   0      147.85      121.51      5.80 o
   5   5   0      268.68      309.34      8.61 o
   6   5   0        6.07       28.50      7.54 o
   7   5   0      160.95      168.04      9.73 o
   8   5   0      877.05      845.84     10.98 o
   9   5   0        8.94       16.50      7.29 o
  10   5   0      318.54      353.80     11.50 o
  11   5   0      125.43      149.03      7.88 o
  12   5   0      388.87      403.65      8.89 o
  13   5   0        4.66        5.14      8.05 o
  14   5   0       74.85       82.34      8.60 o
   0   6   0      239.09      246.43      7.86 o
   1   6   0     7660.26     7825.66     99.70 o
   2   6   0        0.41       11.18      4.90 o
   3   6   0      457.69      415.63      6.43 o
   4   6   0       37.88       42.37      6.30 o
   5   6   0      107.35      109.23      6.86 o
   6   6   0       46.54       58.83      7.85 o
   7   6   0      235.06      237.22      8.48 o
   8   6   0        1.09       13.74      6.66 o
   9   6   0      115.08      107.58      8.21 o
  10   6   0       33.58       35.04      8.31 o
  11   6   0      528.76      551.24     15.85 o
  12   6   0        1.14        7.28      8.77 o
  13   6   0       47.34       64.13      9.78 o
   1   7   0      364.46      378.92      7.70 o
   3   7   0        1.11        9.05      5.69 o
   4   7   0      108.36      114.41      6.79 o
   5   7   0       69.15       65.94      8.04 o
   6   7   0      359.61      408.93     17.10 o
   7   7   0       58.14       58.72      6.91 o
   8   7   0        2.69       13.64      7.87 o
   9   7   0        1.52       14.96      8.03 o
  10   7   0        0.78       10.85      8.63 o
  11   7   0        4.67       13.83      7.64 o
  12   7   0      111.09      117.59     12.62 o
   0   8   0     2410.79     2579.47     70.35 o
   1   8   0      191.02      196.28      6.20 o
   2   8   0      282.17      301.79      8.57 o
   3   8   0      148.79      154.22      6.60 o
   4   8   0       76.42       88.87      7.12 o
   5   8   0       26.65       49.39      8.97 o
   6   8   0       15.10       25.03      6.96 o
   7   8   0      123.53      136.58      9.88 o
   8   8   0       25.70       40.02      8.41 o
   9   8   0       27.65       30.43      9.08 o
  10   8   0      194.39      192.53     10.03 o
  11   8   0       29.35       29.97      9.44 o
   1   9   0        4.55        0.11      6.00 o
   2   9   0      402.23      395.43      6.73 o
   3   9   0      104.51      123.33      6.80 o
   4   9   0      514.91      540.66      8.50 o
   5   9   0        9.72       34.09      9.19 o
   6   9   0       39.30       55.50      9.05 o
   7   9   0        0.66        3.53      8.49 o
   8   9   0        9.60        6.68      7.43 o
   9   9   0        5.00       15.53      9.76 o
   0  10   0      289.03      295.63      9.94 o
   1  10   0        7.71       11.90      6.49 o
   2  10   0       40.02       49.68      6.77 o
   3  10   0      360.73      360.90      8.54 o
   4  10   0       53.15       60.03      7.66 o
   5  10   0        0.29       -7.44      8.95 o
   6  10   0       50.08       64.29      9.81 o
   7  10   0      328.29      338.30     10.46 o
   1  11   0      617.11      604.81     17.01 o
   2  11   0       14.20       19.52      7.72 o
   3  11   0       21.20       23.07      8.86 o
   4  11   0        1.54       12.25      8.37 o
 -16   1   1       27.71       23.23     10.34 o
 -15   1   1        0.57        5.52      9.35 o
 -14   1   1       16.79       18.54      8.73 o
 -13   1   1      125.37      134.46     10.49 o
 -12   1   1      153.84      154.50     10.25 o
 -11   1   1       54.31       78.29      9.47 o
 -10   1   1     1792.86     1847.01     15.21 o
  -9   1   1       31.08       27.45      8.76 o
  -7   1   1       88.71      100.02      9.83 o
  -6   1   1       25.58       35.51      8.93 o
  -5   1   1      788.94      728.07     10.63 o
  -4   1   1     5525.77     5695.97     32.24 o
  -3   1   1     7888.95     8047.96     78.44 o
  -2   1   1    10384.82    10729.80    118.83 o
  -1   1   1      948.14     1008.84     13.30 o
   0   1   1     1069.08     1168.74     14.68 o
   1   1   1     3055.39     3140.63     35.64 o
   2   1   1     6851.16     7024.25     52.42 o
   3   1   1     8935.25     9457.25     90.26 o
   4   1   1     1285.62     1332.36     22.98 o
   6   1   1      580.40      617.31     16.51 o
   7   1   1      208.92      232.85     10.26 o
   8   1   1      164.98      162.89      9.55 o
   9   1   1      821.15      786.48     15.73 o
  10   1   1      706.02      715.87     18.52 o
  11   1   1     1258.33     1255.23     11.21 o
  12   1   1     1143.58     1150.04     12.32 o
  13   1   1      585.27      612.34     15.82 o
  14   1   1       46.26       41.12      8.57 o
  15   1   1       11.95       24.49      9.64 o
 -15   2   1        0.17       11.89      9.58 o
 -14   2   1      254.09      280.58      9.59 o
 -13   2   1       19.23       34.08      8.79 o
 -12   2   1      337.59      340.33      9.42 o
 -11   2   1        4.63       13.20      8.28 o
 -10   2   1     2808.61     2815.72     25.10 o
  -9   2   1      145.27      138.46      9.82 o
  -7   2   1        0.82       16.99      8.67 o
  -6   2   1     1452.22     1465.46     15.84 o
  -4   2   1    19930.08    19655.81    256.57 o
  -3   2   1       35.10       59.65      7.18 o
  -2   2   1    21993.06    22768.93     68.60 o
   0   2   1     1498.43     1498.96     14.33 o
   2   2   1     2904.73     3103.84     36.85 o
   3   2   1      179.41      194.85      9.91 o
   4   2   1     1331.64     1450.95     18.69 o
   5   2   1       53.94       83.53     10.32 o
   6   2   1        8.59        4.87      9.09 o
   7   2   1        1.86       16.61      7.25 o
   8   2   1     1025.53     1026.25     13.74 o
   9   2   1        8.36       10.45      7.95 o
  10   2   1     5110.48     5227.48     92.75 o
  11   2   1        0.32        3.31      7.94 o
  12   2   1       86.45       87.64      8.56 o
  13   2   1        5.75        9.35      8.14 o
  14   2   1      454.39      472.68     10.99 o
  15   2   1        2.25        8.09      9.78 o
 -15   3   1       28.17       21.43      8.89 o
 -14   3   1        2.59       12.11      9.21 o
 -13   3   1      293.51      303.61      8.88 o
 -12   3   1      376.56      386.26     10.34 o
 -11   3   1      145.10      139.88      9.06 o
 -10   3   1      804.44      790.86     11.58 o
  -9   3   1     3790.33     3959.93     74.84 o
  -8   3   1     2771.33     2815.63     36.41 o
  -7   3   1       46.40       57.91      7.35 o
  -6   3   1     1413.74     1376.11     15.36 o
  -5   3   1       90.16      101.44      5.31 o
  -4   3   1      112.42      123.30      6.74 o
  -3   3   1       75.68       76.21      6.59 o
  -2   3   1    10201.21    10380.41     48.34 o
  -1   3   1     6243.10     6250.94     72.31 o
   0   3   1      955.27     1025.62      8.13 o
   1   3   1     6689.87     6872.16     56.35 o
   2   3   1     5933.02     6014.89     58.11 o
   3   3   1      558.20      577.91      9.03 o
   4   3   1       20.14       31.41      7.21 o
   5   3   1     1155.24     1073.93     13.11 o
   7   3   1     2346.97     2415.97     18.52 o
   8   3   1     2029.13     2119.54     57.97 o
   9   3   1      202.55      216.46     11.99 o
  10   3   1      218.21      229.30      9.67 o
  11   3   1       93.81      103.65      8.81 o
  12   3   1      484.31      521.64     25.52 o
  13   3   1       86.98      106.29     12.75 o
  14   3   1        0.33        6.88     10.03 o
  15   3   1       27.90       35.60      9.49 o
 -15   4   1      351.13      325.41     13.56 o
 -14   4   1        2.48        6.53      7.67 o
 -13   4   1       27.05       30.29      7.48 o
 -12   4   1        2.21        7.63      7.17 o
 -11   4   1      972.27      954.76      9.46 o
 -10   4   1       49.65       48.11      6.96 o
  -9   4   1     1551.08     1532.53     23.26 o
  -8   4   1       30.97       27.03      6.67 o
  -7   4   1      411.78      397.95      7.44 o
  -6   4   1        7.45       -4.59      7.22 o
  -5   4   1       42.69       36.37      6.43 o
  -4   4   1        4.57       10.28      6.23 o
  -3   4   1     4104.09     3879.97     48.40 o
  -2   4   1      104.36      122.61      5.69 o
  -1   4   1     4143.36     3864.70     33.69 o
   0   4   1        1.60        4.02      4.88 o
   1   4   1     4519.27     4865.18     32.11 o
   2   4   1        1.77       19.57      5.77 o
   3   4   1      226.90      255.87      7.01 o
   4   4   1        2.71        8.63      6.73 o
   5   4   1      312.38      313.65      7.86 o
   6   4   1       31.54       30.89      7.12 o
   7   4   1     1464.87     1450.98     17.89 o
   8   4   1        0.50       15.22      6.41 o
   9   4   1      994.79      986.03     16.12 o
  10   4   1       52.05       50.96      7.15 o
  11   4   1     2687.34     2693.85     57.78 o
  12   4   1        1.84        5.73      8.08 o
  13   4   1      352.06      356.31     10.82 o
  14   4   1        1.26        8.48      8.80 o
 -14   5   1       41.78       55.18      8.59 o
 -13   5   1        5.09       17.37      8.06 o
 -12   5   1      167.11      177.67      7.63 o
 -11   5   1      161.78      164.87      8.05 o
 -10   5   1      242.94      266.82     10.73 o
  -9   5   1      273.13      261.83      8.84 o
  -8   5   1      338.98      352.21     14.91 o
  -7   5   1       25.77       31.78      6.61 o
  -6   5   1      171.59      192.85      8.22 o
  -5   5   1     2027.28     2085.29     22.19 o
  -4   5   1       93.20       99.90      5.82 o
  -3   5   1      703.74      649.78     11.03 o
  -2   5   1      392.65      421.61      6.33 o
  -1   5   1      219.98      247.98      5.72 o
   0   5   1      251.12      252.82      5.75 o
   1   5   1     1354.39     1326.22      9.46 o
   2   5   1     1701.72     1747.97     15.32 o
   3   5   1        1.47        1.04      5.76 o
   4   5   1      216.32      191.34      7.14 o
   5   5   1      148.12      163.67      7.47 o
   6   5   1       17.48       30.00      7.16 o
   7   5   1      188.48      207.34      7.86 o
   8   5   1      802.30      749.37     18.41 o
   9   5   1       97.34       83.36      6.46 o
  10   5   1        0.59        8.69      7.31 o
  11   5   1      967.69     1008.28     24.44 o
  12   5   1       55.58       58.90      7.85 o
  13   5   1       11.90       17.90      7.14 o
  14   5   1        0.89        5.33      8.81 o
 -13   6   1        7.23        8.21     10.16 o
 -12   6   1       29.66       31.99      8.88 o
 -11   6   1       96.32      120.92      8.80 o
 -10   6   1       39.17       44.15      8.46 o
  -9   6   1        8.33       17.36      8.00 o
  -8   6   1      410.50      386.01     20.64 o
  -7   6   1       72.01      106.52     19.40 o
  -6   6   1      743.80      716.09     20.58 o
  -5   6   1       80.01       90.05      7.94 o
  -4   6   1      299.45      310.79      6.75 o
  -3   6   1       82.72       85.38      5.38 o
  -2   6   1      131.56      118.42      5.39 o
  -1   6   1      734.99      844.68     14.63 o
   0   6   1      727.21      765.71      6.67 o
   1   6   1      575.04      666.68      9.63 o
   2   6   1      746.25      785.24      7.99 o
   3   6   1      181.83      177.43      6.30 o
   4   6   1       31.56       35.12      6.04 o
   5   6   1       75.98       71.90      7.36 o
   6   6   1      374.11      353.32      7.73 o
   7   6   1      125.02      137.46      8.26 o
   8   6   1        7.89       18.06      6.82 o
   9   6   1       43.36       57.89      8.05 o
  10   6   1      640.56      646.14     10.09 o
  11   6   1       42.87       59.64      8.65 o
  12   6   1       39.61       38.05     10.04 o
  13   6   1       16.38       23.65      9.34 o
 -12   7   1      255.73      263.70     15.32 o
 -11   7   1       47.76       60.81      9.51 o
 -10   7   1        8.79       16.02     11.45 o
  -9   7   1        0.40        3.41      8.66 o
  -8   7   1       11.78        3.22      8.01 o
  -7   7   1        0.71       -1.67      7.92 o
  -6   7   1     1832.15     1809.31     25.75 o
  -5   7   1       13.79       17.25      7.78 o
  -4   7   1       38.59       47.50      6.64 o
  -3   7   1       16.05       17.43      5.27 o
  -2   7   1     2700.64     2645.00     27.19 o
  -1   7   1      133.61      145.84      5.47 o
   0   7   1     1056.06     1094.87     17.22 o
   1   7   1       13.98       22.24      5.34 o
   2   7   1      402.41      410.93      6.39 o
   3   7   1       12.66       15.42      5.76 o
   4   7   1       77.14       87.94      6.38 o
   5   7   1        0.31        7.19      7.64 o
   6   7   1      410.82      421.08      8.95 o
   7   7   1      105.10      106.91      8.25 o
   8   7   1       28.39       38.45      8.64 o
   9   7   1        1.81        8.35      7.16 o
  10   7   1        2.78        1.26      8.37 o
  11   7   1        3.88       10.65      7.51 o
  12   7   1      913.50      868.77     19.59 o
 -11   8   1      204.80      201.53     10.45 o
 -10   8   1       52.25       52.06      9.21 o
  -9   8   1       47.12       54.85      7.39 o
  -8   8   1       54.62       61.65      8.85 o
  -7   8   1      463.78      472.12     20.23 o
  -6   8   1       43.72       52.59      9.32 o
  -5   8   1      957.25     1032.35     13.81 o
  -4   8   1      178.10      190.71      7.47 o
  -3   8   1      685.52      693.15     12.11 o
  -2   8   1       89.89       96.10      5.62 o
  -1   8   1      460.81      479.72      7.46 o
   0   8   1      436.35      485.17      9.53 o
   1   8   1      549.81      591.31      7.04 o
   2   8   1       17.93       31.67      6.02 o
   3   8   1      301.11      302.30      7.13 o
   4   8   1        7.39       24.60      6.66 o
   5   8   1        6.31       18.55      9.09 o
   6   8   1       23.47       23.12      8.19 o
   7   8   1      535.03      525.43     20.08 o
   8   8   1        6.96       14.31      8.41 o
   9   8   1      101.82      103.36      9.08 o
  10   8   1       29.81       29.22      9.18 o
  11   8   1       66.45       64.18     14.13 o
  -9   9   1       67.64       70.60      9.37 o
  -8   9   1        3.95        9.29      9.54 o
  -7   9   1       58.04       54.59      9.72 o
  -6   9   1        0.14       17.21      9.49 o
  -5   9   1      731.32      753.08     22.48 o
  -4   9   1       29.10       34.01      7.67 o
  -3   9   1     1218.32     1231.32     12.82 o
  -2   9   1        0.29       11.99      6.20 o
  -1   9   1      124.50      131.84      6.39 o
   0   9   1       16.94       24.36      5.89 o
   1   9   1      157.70      157.60      6.27 o
   2   9   1       94.26       98.42      6.28 o
   3   9   1      153.70      178.98      7.28 o
   4   9   1       20.75       33.45      7.41 o
   5   9   1        6.62       21.52      8.40 o
   6   9   1       14.87       23.16      8.62 o
   7   9   1        0.55        4.13      8.66 o
   8   9   1       12.22        1.86      7.80 o
   9   9   1      104.19      107.97      9.59 o
  -7  10   1      103.86      113.95      9.54 o
  -6  10   1        0.73       11.17      9.59 o
  -5  10   1        6.22       14.25      8.99 o
  -4  10   1      157.50      161.62     14.16 o
  -3  10   1      154.07      155.29      7.13 o
  -2  10   1      308.95      306.83      7.19 o
  -1  10   1        8.00       21.01      6.64 o
   0  10   1      606.15      627.72     12.52 o
   1  10   1        1.44        5.07      6.62 o
   2  10   1        5.30       15.58      7.24 o
   3  10   1      124.27      121.54      7.76 o
   4  10   1       71.11       88.91      7.78 o
   5  10   1        4.98        3.69      9.15 o
   6  10   1      452.52      397.88     10.45 o
   7  10   1      116.99      110.15     10.49 o
  -4  11   1       48.82       52.49      8.50 o
  -3  11   1        0.61        4.34      7.73 o
  -2  11   1       76.21       66.45      7.43 o
  -1  11   1       20.23       27.94      6.96 o
   0  11   1       86.89       80.65      7.00 o
   1  11   1        7.85       11.76      7.23 o
   2  11   1      168.96      147.95      8.45 o
   3  11   1        0.82        8.08      7.97 o
   4  11   1        3.64        4.06      7.62 o
 -16   0   2      129.54      123.62     20.42 o
 -15   0   2       27.91       37.26     18.52 o
 -14   0   2      133.81      135.22     17.63 o
 -13   0   2       21.69       14.62     13.17 o
 -12   0   2      569.37      623.56     16.62 o
 -11   0   2        5.17       20.86     12.94 o
 -10   0   2     5267.70     5127.96     31.46 o
  -9   0   2        2.69       -2.57     12.05 o
  -8   0   2    12701.20    13188.30     50.09 o
  -7   0   2        2.14       -0.11     12.83 o
  -6   0   2        1.03       12.61     12.83 o
  -5   0   2       56.71       59.54     10.10 o
  -4   0   2     9767.70    10054.14    170.76 o
  -3   0   2        2.80        4.69     10.85 o
  -2   0   2    12459.22    12861.54    147.16 o
  -1   0   2       30.77       41.44     13.13 o
   0   0   2    49831.73    44452.16    866.17 o
   1   0   2       18.33       63.99     14.79 o
   2   0   2    62598.94    58562.51    162.67 o
   7   0   2        7.25        8.14     12.72 o
   8   0   2     1026.46     1049.31     18.41 o
   9   0   2        9.32        7.03     14.95 o
  10   0   2      820.87      832.09     16.96 o
  11   0   2       46.31       50.43     13.72 o
  12   0   2     2848.48     2914.42     25.44 o
  13   0   2       18.06       23.72     11.37 o
  14   0   2      501.92      510.07     30.63 o
  15   0   2        4.97        6.08     11.28 o
 -16   1   2       23.21       27.38      9.74 o
 -15   1   2        2.53        5.76     11.79 o
 -14   1   2       18.03       16.85     10.91 o
 -13   1   2       57.74       54.81     10.21 o
 -12   1   2       21.68       22.98      9.62 o
 -11   1   2      547.24      610.93     34.59 o
 -10   1   2        0.52       20.12     11.94 o
  -9   1   2       44.16       37.22      9.43 o
  -8   1   2     3871.78     4182.32     33.97 o
  -7   1   2      471.15      549.45     28.84 o
  -6   1   2       42.41       57.23      7.78 o
  -5   1   2      240.33      245.00      8.69 o
  -4   1   2     4635.42     4860.21     20.88 o
  -3   1   2      478.73      465.69     10.66 o
  -2   1   2     4980.95     5262.41     50.19 o
  -1   1   2      845.68      886.35     11.83 o
   0   1   2      551.04      607.43     11.56 o
   1   1   2     6106.06     6245.32     76.26 o
   2   1   2    16424.26    16730.90     68.47 o
   3   1   2      119.89      139.91     17.85 o
   4   1   2     4474.86     4499.71     40.28 o
   5   1   2       28.36       45.41     12.83 o
   6   1   2       23.57       39.26      8.99 o
   7   1   2      220.82      229.61      9.62 o
   8   1   2       12.86       12.46      6.89 o
   9   1   2      394.47      417.55      9.82 o
  10   1   2      242.03      249.79      8.20 o
  11   1   2      551.48      562.28      9.42 o
  12   1   2     1272.95     1315.86     26.61 o
  13   1   2      362.07      367.70      9.47 o
  14   1   2        1.31       -1.76      8.57 o
  15   1   2       53.48       56.80      8.25 o
 -15   2   2        2.68        2.61      9.45 o
 -14   2   2        8.36       32.50      9.05 o
 -13   2   2      405.96      416.50     10.05 o
 -12   2   2        7.80       22.29      9.79 o
 -11   2   2      221.43      213.86     10.32 o
 -10   2   2       12.95       32.13     10.21 o
  -9   2   2        2.78        4.68     10.10 o
  -7   2   2     1559.10     1542.81     12.10 o
  -6   2   2        3.88       11.32      6.36 o
  -5   2   2     7459.10     7813.75     38.56 o
  -4   2   2      131.35      174.43      8.31 o
  -3   2   2     3469.68     3529.17     20.43 o
  -2   2   2        2.77       19.65      7.27 o
  -1   2   2    10145.86    10552.79     44.37 o
   0   2   2        0.23        2.55      6.62 o
   1   2   2    16408.03    16612.44     90.60 o
   2   2   2     1204.10     1238.20     17.58 o
   3   2   2    37963.62    38849.07   1291.35 o
   4   2   2       17.58       15.22     10.77 o
   5   2   2     3595.18     3903.68     37.26 o
   6   2   2        4.52       -4.73      8.28 o
   8   2   2        4.38       17.33      9.19 o
   9   2   2       52.88       57.77      7.56 o
  10   2   2       24.29       76.84     19.85 o
  11   2   2      405.36      415.35     17.90 o
  12   2   2       19.41       21.31      8.41 o
  13   2   2      124.55      121.74      9.70 o
  14   2   2        7.55       20.69      9.33 o
  15   2   2        0.04       -4.50     10.59 o
 -15   3   2       61.13       63.90      8.95 o
 -14   3   2        4.62        3.36      8.31 o
 -13   3   2      266.22      272.60      8.51 o
 -12   3   2      121.24      131.07      8.07 o
 -11   3   2       50.46       50.95      7.71 o
 -10   3   2      728.38      744.16     16.91 o
  -9   3   2     8792.95     8864.96    105.11 o
  -8   3   2     1102.93     1118.41     10.81 o
  -7   3   2      208.10      243.02      7.02 o
  -6   3   2     1116.77     1165.09      8.97 o
  -5   3   2     1130.10     1096.28     16.06 o
  -4   3   2        3.76        4.47      5.60 o
  -3   3   2      287.06      257.98      6.58 o
  -2   3   2     4188.21     4237.73     27.98 o
  -1   3   2      917.61      918.62      8.48 o
   0   3   2     1591.88     1727.97     18.91 o
   1   3   2     1535.65     1580.91     14.54 o
   2   3   2      721.99      716.50      8.77 o
   3   3   2      744.34      760.72     10.41 o
   4   3   2      473.50      491.08      9.68 o
   5   3   2     7219.73     6775.26     87.02 o
   6   3   2      133.13      166.48     10.52 o
   7   3   2     4646.59     4771.14    110.06 o
   8   3   2      853.64      867.58     17.57 o
   9   3   2      535.17      513.70     10.00 o
  10   3   2        0.58        2.54      8.26 o
  11   3   2       16.79       28.19      9.10 o
  12   3   2       35.05       41.92      7.72 o
  13   3   2       49.32       46.31      9.15 o
  14   3   2       40.23       58.17      9.18 o
  15   3   2      153.02      148.47     11.28 o
 -15   4   2        9.52       11.50      8.46 o
 -14   4   2       17.94       17.79      7.98 o
 -13   4   2        1.02        6.02      7.37 o
 -12   4   2       31.56       45.29      7.11 o
 -11   4   2       53.21       69.74      7.21 o
 -10   4   2      194.78      186.34      7.48 o
  -8   4   2      221.60      228.88      8.03 o
  -7   4   2        0.04        4.83      6.22 o
  -6   4   2        3.05        5.96      6.30 o
  -5   4   2       13.35       34.88      6.25 o
  -3   4   2      364.45      374.51      6.52 o
  -2   4   2      208.94      210.47      5.56 o
  -1   4   2       59.20       65.17      5.50 o
   0   4   2       39.41       29.54      4.86 o
   1   4   2      244.62      265.58      6.39 o
   2   4   2      913.69      900.61      8.48 o
   3   4   2      840.83      844.29     12.15 o
   4   4   2     2568.62     2630.50     24.70 o
   5   4   2       69.06       68.86      6.30 o
   6   4   2      512.55      458.48     14.94 o
   7   4   2       53.84       59.27      7.45 o
   8   4   2      907.79      892.75     23.49 o
   9   4   2       18.63       25.15      7.60 o
  10   4   2      509.99      502.17      9.09 o
  11   4   2       96.40      118.24     10.56 o
  12   4   2        6.76        4.03      9.49 o
  13   4   2       12.50        9.07     10.10 o
  14   4   2       46.94       48.85     10.54 o
 -14   5   2      206.10      218.44     10.06 o
 -13   5   2        7.62       10.97      8.10 o
 -12   5   2      286.54      289.30      9.84 o
 -11   5   2        7.66        9.50      7.73 o
 -10   5   2      654.95      657.89     10.17 o
  -9   5   2      116.81      108.33      7.09 o
  -8   5   2     2027.46     1949.03     38.28 o
  -7   5   2       89.57      107.32     11.38 o
  -6   5   2     2128.02     2117.34     35.12 o
  -5   5   2      328.93      330.12      7.32 o
  -4   5   2     1070.78     1019.77      8.93 o
  -3   5   2       56.89       57.73      5.11 o
  -2   5   2      134.80      113.85      5.30 o
  -1   5   2        4.30        8.63      5.16 o
   0   5   2       13.55       16.74      5.05 o
   1   5   2     1459.75     1416.09     10.08 o
   2   5   2      955.69      937.78     13.85 o
   3   5   2      141.21      126.52      5.63 o
   5   5   2       11.81       27.33     11.26 o
   6   5   2      786.47      727.82      9.26 o
   7   5   2       13.17       18.44      7.50 o
   8   5   2     4159.59     3936.47     37.55 o
   9   5   2       61.35       60.47      7.07 o
  10   5   2       55.77       54.26      7.08 o
  11   5   2      121.53      122.53      7.59 o
  12   5   2      190.96      175.91      8.21 o
  13   5   2       51.69       69.55      8.12 o
  14   5   2       82.62       70.08      8.70 o
 -13   6   2       41.16       47.82      9.66 o
 -12   6   2       10.93       12.11      8.83 o
 -11   6   2      770.79      741.05      9.93 o
 -10   6   2        6.60       11.26      8.60 o
  -9   6   2      185.23      188.88      8.38 o
  -8   6   2        1.59        2.92      8.31 o
  -7   6   2     1309.29     1299.32     36.32 o
  -6   6   2        1.43        7.38      6.46 o
  -5   6   2     1921.25     1960.66     26.54 o
  -4   6   2        1.86       11.21      5.29 o
  -3   6   2      967.29      975.20     11.86 o
  -2   6   2       29.64       39.25      5.16 o
  -1   6   2     3640.23     3574.59     30.99 o
   0   6   2        0.14        7.09      5.05 o
   1   6   2     1682.36     1697.98     16.94 o
   2   6   2      204.02      208.55      5.83 o
   3   6   2     2056.29     1990.55     24.93 o
   4   6   2        0.88        0.03      5.37 o
   5   6   2      569.28      549.99      8.41 o
   6   6   2       11.94       23.10      6.33 o
   7   6   2     1869.29     1797.39     36.26 o
   8   6   2        9.95        4.47      7.30 o
   9   6   2      380.56      399.89     14.73 o
  10   6   2       72.49       69.69      7.83 o
  11   6   2        1.29        1.37      6.86 o
  12   6   2        7.53       14.56      8.25 o
  13   6   2      228.54      213.74      9.49 o
 -12   7   2       13.05       14.18      9.10 o
 -11   7   2       96.97       88.36      9.56 o
 -10   7   2       40.71       51.15      8.62 o
  -9   7   2        3.30       -3.20      8.71 o
  -8   7   2        7.16       16.55      7.93 o
  -7   7   2        1.37        3.60      6.84 o
  -6   7   2      184.82      176.42      7.31 o
  -5   7   2      120.69      122.24      6.84 o
  -4   7   2      122.37      133.07      5.73 o
  -3   7   2       43.96       48.38      5.32 o
  -2   7   2      657.58      707.59     12.11 o
  -1   7   2      294.25      321.62     10.85 o
   0   7   2      253.27      266.28      5.96 o
   1   7   2       42.92       43.14      5.31 o
   2   7   2      119.75      129.25      5.90 o
   3   7   2       19.33       23.07      5.80 o
   4   7   2       88.82       90.60      6.41 o
   5   7   2      358.38      346.20      7.91 o
   6   7   2       25.14       31.28      7.72 o
   7   7   2      236.01      237.12      8.62 o
   8   7   2        0.13       -0.96      8.24 o
   9   7   2        5.84        5.27     10.24 o
  10   7   2        2.05       12.96      8.52 o
  11   7   2       37.53       31.51      9.03 o
  12   7   2      127.19      127.20      9.85 o
 -11   8   2       34.06       34.87      9.88 o
 -10   8   2      396.04      387.47     10.17 o
  -9   8   2        9.17       21.47      8.59 o
  -8   8   2      282.00      275.85      8.99 o
  -7   8   2      136.18      140.12      9.19 o
  -6   8   2       13.09       25.55      8.42 o
  -5   8   2      354.01      373.88     11.18 o
  -4   8   2     1843.79     1906.90     16.62 o
  -3   8   2      212.20      224.65      6.07 o
  -2   8   2      353.10      343.34      6.00 o
  -1   8   2       88.22       91.22      5.49 o
   0   8   2     1412.40     1457.55     22.67 o
   1   8   2        1.49        7.25      5.42 o
   2   8   2       16.89       27.46      5.73 o
   3   8   2       79.80       82.95      6.26 o
   4   8   2        0.29        8.05      6.33 o
   5   8   2       23.71       36.83      7.72 o
   6   8   2      321.52      331.78     12.19 o
   7   8   2      130.54      121.30      8.69 o
   8   8   2        1.03       -5.77      8.24 o
   9   8   2       39.45       43.44      9.48 o
  10   8   2       59.13       67.75      9.51 o
  11   8   2        0.12        6.46      8.62 o
  -9   9   2        7.54       17.76      9.23 o
  -8   9   2        2.45       16.00      9.29 o
  -7   9   2        4.29       12.47      8.56 o
  -6   9   2       56.41       64.10     10.35 o
  -5   9   2       76.48       83.70      7.72 o
  -4   9   2       30.52       38.34      6.82 o
  -3   9   2       43.87       51.45      6.61 o
  -2   9   2        6.24       14.30      5.95 o
  -1   9   2       18.01       28.97      6.21 o
   0   9   2      143.87      147.79      6.44 o
   1   9   2       12.52       25.99      6.23 o
   2   9   2      292.94      287.82      8.24 o
   3   9   2        5.35        9.84      6.72 o
   4   9   2       33.57       41.79      7.04 o
   5   9   2        7.16       15.60      8.20 o
   6   9   2       70.90       75.02      8.62 o
   7   9   2       13.96       15.42      8.68 o
   8   9   2      279.09      283.08     10.22 o
   9   9   2        4.89        7.86      9.50 o
  -7  10   2      121.62      134.93      9.55 o
  -6  10   2       25.58       25.78     10.18 o
  -5  10   2       12.88       19.53      8.86 o
  -4  10   2       56.06       57.52      8.72 o
  -3  10   2      130.85      139.50      6.74 o
  -2  10   2       52.55       58.03      6.76 o
  -1  10   2       24.60       31.53      6.64 o
   0  10   2       52.18       63.97      6.80 o
   1  10   2        1.17        4.57      6.48 o
   2  10   2       16.25       19.65      7.34 o
   3  10   2      343.34      340.31      8.45 o
   4  10   2       30.83       41.38      7.53 o
   5  10   2       40.06       51.81      9.08 o
   6  10   2      222.63      212.10     15.09 o
   7  10   2      151.82      151.91     10.09 o
  -4  11   2       12.84       14.40      8.45 o
  -3  11   2      318.20      328.04      8.75 o
  -2  11   2        0.09       -1.30      6.86 o
  -1  11   2      187.50      188.09      8.17 o
   0  11   2       22.93       17.43      7.04 o
   1  11   2      273.04      281.98     12.99 o
   2  11   2        2.77        4.73      8.05 o
   3  11   2        6.94       14.91      8.22 o
   4  11   2        0.01        3.80      8.22 o
 -16   1   3        6.66       14.06     11.51 o
 -15   1   3        0.17       -5.10     11.12 o
 -14   1   3       66.40       66.43     10.56 o
 -13   1   3       98.03      118.68     10.80 o
 -12   1   3      262.23      265.94     11.99 o
 -11   1   3      793.34      836.56     12.31 o
 -10   1   3      687.41      691.17     12.62 o
  -9   1   3      227.63      199.82      9.73 o
  -8   1   3     3230.33     3375.88     76.93 o
  -7   1   3     2425.59     2576.80     24.59 o
  -6   1   3     1021.98     1201.13     40.86 o
  -5   1   3      378.62      417.45      8.70 o
  -4   1   3       90.89       93.65      6.89 o
  -3   1   3        9.23       22.19      7.21 o
  -2   1   3        1.58        9.64      6.93 o
  -1   1   3      705.12      712.83     10.27 o
   0   1   3      175.27      161.79      8.06 o
   1   1   3     2930.05     2957.78     35.46 o
   2   1   3    18210.00    18330.32    271.17 o
   3   1   3     1332.98     1257.62     17.63 o
   4   1   3     6299.37     5971.31     43.62 o
   5   1   3     1885.20     1836.55     24.88 o
   6   1   3       10.78        2.57     12.50 o
   8   1   3       43.35       41.52      8.88 o
   9   1   3       10.43       22.43      7.45 o
  10   1   3      490.69      490.88     10.71 o
  11   1   3      185.02      167.56      8.55 o
  12   1   3      218.25      213.53      9.15 o
  13   1   3       48.58       48.03      7.46 o
  14   1   3        0.50        9.80      7.33 o
  15   1   3      160.71      157.36      8.91 o
 -15   2   3        2.18        5.77      9.56 o
 -14   2   3      530.41      567.93     11.31 o
 -13   2   3       34.55       44.47     10.32 o
 -12   2   3      354.56      366.98     11.63 o
 -11   2   3       17.67       31.14      9.95 o
 -10   2   3       27.86       35.55     10.18 o
  -9   2   3       76.68       74.19      9.07 o
  -8   2   3     4542.25     4390.02     20.96 o
  -7   2   3       52.07       58.48      7.61 o
  -6   2   3       93.24      117.48      6.39 o
  -5   2   3      107.34      112.02      7.34 o
  -4   2   3     3976.39     3946.05     54.44 o
  -3   2   3       93.34       90.51      6.70 o
  -2   2   3     4235.64     4221.16     15.76 o
  -1   2   3       16.54       20.81      6.55 o
   0   2   3     1147.01     1123.80     10.57 o
   1   2   3      181.22      172.40      9.21 o
   3   2   3      593.06      575.59     18.14 o
   4   2   3     4190.24     4604.35     30.24 o
   5   2   3       47.90       64.60     16.51 o
   6   2   3     3032.06     2842.02     40.28 o
   7   2   3        8.19        9.18      9.14 o
   8   2   3       65.74       63.12      9.15 o
   9   2   3        0.32        5.63     12.50 o
  10   2   3       56.66       46.38      8.16 o
  11   2   3        1.76        9.42      7.62 o
  12   2   3        0.01       10.11      8.97 o
  13   2   3       25.92       29.60      8.37 o
  14   2   3      199.49      214.35     10.79 o
  15   2   3       10.02       18.00      8.33 o
 -15   3   3        6.72       10.11      8.85 o
 -14   3   3       67.91       85.36      8.56 o
 -13   3   3      144.50      157.11      8.43 o
 -12   3   3       55.77       57.78      7.88 o
 -11   3   3        0.43        3.65      7.21 o
 -10   3   3     1944.37     1866.57     16.64 o
  -9   3   3     1522.16     1562.89     20.64 o
  -8   3   3     1117.55     1131.21     20.21 o
  -7   3   3      741.47      807.36      8.98 o
  -6   3   3     2945.37     3024.88     25.25 o
  -5   3   3     1461.71     1396.24     17.52 o
  -4   3   3        2.75        8.44      6.50 o
  -3   3   3     1191.25     1110.94      8.65 o
  -2   3   3     7593.34     7634.34     72.15 o
  -1   3   3       58.61       64.91      5.80 o
   0   3   3     7625.91     8120.06     59.68 o
   1   3   3       13.60       13.10      5.55 o
   3   3   3     1049.15     1049.83     17.24 o
   4   3   3     6826.89     7220.43     93.84 o
   5   3   3     3121.43     3030.47     33.40 o
   6   3   3      576.67      594.70     21.76 o
   7   3   3      429.72      409.91     13.95 o
   8   3   3      656.88      652.46     12.40 o
   9   3   3      949.96      926.05     11.66 o
  10   3   3       67.84       53.67      8.98 o
  11   3   3       43.26       45.08      8.73 o
  12   3   3        1.08       -5.01      8.20 o
  13   3   3       51.95       59.64      9.26 o
  14   3   3      149.08      148.08     10.70 o
  15   3   3      146.80      126.92     10.72 o
 -15   4   3      143.95      145.52     10.24 o
 -14   4   3       13.96       17.44      8.33 o
 -13   4   3      200.30      193.39      8.06 o
 -12   4   3        0.07        0.77      7.09 o
 -11   4   3      993.27     1014.67     23.50 o
 -10   4   3        1.04       -0.84      7.26 o
  -9   4   3     2164.67     2196.53     27.01 o
  -8   4   3        1.92       12.60      5.70 o
  -7   4   3        2.95        1.11      6.54 o
  -6   4   3        3.45        7.37      6.38 o
  -4   4   3        0.66        6.50      5.51 o
  -3   4   3     2023.63     1978.78     12.10 o
  -2   4   3        7.57        9.14      5.11 o
   0   4   3        8.10        8.76      5.04 o
   2   4   3        0.22        2.97      5.16 o
   3   4   3    46517.00    45127.17    471.66 o
   4   4   3      284.04      282.07      7.60 o
   5   4   3     1119.83     1006.16     12.19 o
   6   4   3        0.39        3.39      6.82 o
   7   4   3     1034.68     1042.22     12.50 o
   8   4   3       35.20       48.16      8.25 o
   9   4   3       69.25       67.33      8.54 o
  10   4   3        1.30        7.02      7.61 o
  11   4   3      434.78      445.24     10.77 o
  12   4   3        0.71       -0.30      8.00 o
  13   4   3       94.81      113.13     10.00 o
  14   4   3        1.23       -0.32      9.88 o
 -14   5   3      106.70      110.07      9.19 o
 -13   5   3       26.51       31.49      8.78 o
 -12   5   3       17.66       15.96      7.32 o
 -11   5   3       19.91       23.77      8.44 o
 -10   5   3       16.52       20.67      7.12 o
  -9   5   3       27.62       24.42      7.92 o
  -8   5   3      580.86      589.56     10.76 o
  -7   5   3     1346.95     1312.77     14.12 o
  -6   5   3      390.06      414.26      7.56 o
  -5   5   3       45.93       39.87      6.71 o
  -4   5   3      108.12      112.74      5.52 o
  -3   5   3       56.65       59.12      5.04 o
  -2   5   3       85.47       63.09      5.13 o
  -1   5   3      275.55      277.84      5.76 o
   0   5   3      452.63      438.06      7.76 o
   1   5   3     2473.00     2381.32     22.71 o
   2   5   3      425.86      446.07      6.81 o
   4   5   3      286.47      264.49      7.15 o
   5   5   3      335.67      301.32      7.37 o
   6   5   3     1008.09      976.91     24.03 o
   7   5   3       25.25       24.30      7.10 o
   8   5   3      816.46      812.32     17.86 o
   9   5   3      136.93      144.37      7.68 o
  10   5   3        3.18        6.58      6.81 o
  11   5   3      200.45      208.72      7.75 o
  12   5   3       54.85       48.61      7.76 o
  13   5   3       36.41       42.71      7.37 o
  14   5   3      115.23      102.64      8.67 o
 -13   6   3        4.98       12.57      9.08 o
 -12   6   3        1.47        8.67      8.84 o
 -11   6   3       48.55       57.89      9.00 o
 -10   6   3        0.87        8.66      8.66 o
  -9   6   3       50.02       49.64      8.12 o
  -8   6   3       49.44       71.37      8.15 o
  -7   6   3      200.39      206.21      7.71 o
  -6   6   3       11.36       27.84      6.81 o
  -5   6   3      145.74      146.23      6.93 o
  -4   6   3      800.76      856.53     10.88 o
  -3   6   3      143.87      137.38      5.29 o
  -2   6   3      117.56      135.07      5.42 o
  -1   6   3      492.80      491.48      6.42 o
   0   6   3        1.74        2.19      5.01 o
   1   6   3        5.77       15.10      5.26 o
   2   6   3      928.43      995.29     13.86 o
   3   6   3      292.85      275.46      6.56 o
   4   6   3      384.06      419.95     13.88 o
   5   6   3       10.46        4.07      6.76 o
   6   6   3       95.62      100.13      9.63 o
   7   6   3       87.57      110.67      7.84 o
   8   6   3       32.28       47.74      7.56 o
   9   6   3       20.06       25.42      7.16 o
  10   6   3       80.15       73.06      7.58 o
  11   6   3        4.35        7.69      7.72 o
  12   6   3        7.32       11.40      8.09 o
  13   6   3       41.03       34.41      8.61 o
 -12   7   3      172.53      143.55      9.54 o
 -11   7   3       63.19       62.29      9.41 o
 -10   7   3      604.43      617.24     20.00 o
  -9   7   3        2.39        9.76      7.40 o
  -8   7   3      100.55      106.54      8.58 o
  -7   7   3       15.27       24.28      7.96 o
  -6   7   3      698.21      671.80     14.06 o
  -5   7   3        0.04        6.94      6.06 o
  -4   7   3      114.54      120.95      5.63 o
  -3   7   3       14.20       16.74      4.89 o
  -2   7   3     1538.50     1503.81     14.83 o
  -1   7   3       16.83       18.63      5.04 o
   0   7   3      189.93      193.76      5.61 o
   1   7   3       13.38       20.19      5.47 o
   2   7   3     2282.25     2205.83     39.36 o
   3   7   3        3.24       10.52      6.10 o
   4   7   3     2415.04     2374.63     14.83 o
   5   7   3      233.66      238.89      7.51 o
   6   7   3       77.21       84.52      6.90 o
   7   7   3        3.77       -0.31      7.70 o
   8   7   3      158.44      159.64      8.42 o
   9   7   3        0.57        6.97      7.22 o
  10   7   3       32.86       31.41      8.57 o
  11   7   3        9.05       11.11      7.57 o
  12   7   3      320.03      325.34     11.81 o
 -11   8   3      143.13      124.11      8.83 o
 -10   8   3        3.40       15.69      7.68 o
  -9   8   3       19.07       17.29      9.11 o
  -8   8   3       75.67       74.03      7.36 o
  -7   8   3      427.65      419.45     22.58 o
  -6   8   3        4.92       11.31      8.16 o
  -5   8   3     1649.99     1740.05     29.30 o
  -4   8   3      315.19      321.91      7.63 o
  -3   8   3      735.86      760.40      8.62 o
  -2   8   3       89.40       97.57      5.74 o
  -1   8   3      517.83      522.06      7.44 o
   0   8   3      238.43      256.69      5.98 o
   1   8   3     1053.26     1095.48     15.27 o
   2   8   3       12.56       16.54      6.06 o
   3   8   3      151.21      153.30      6.73 o
   4   8   3        7.31        5.64      6.26 o
   5   8   3      229.60      215.84      7.80 o
   6   8   3       26.87       36.79      7.81 o
   7   8   3      293.27      286.24      9.09 o
   8   8   3        1.82       -4.96      8.56 o
   9   8   3      185.10      188.63     10.72 o
  10   8   3        5.93       10.67      9.13 o
  11   8   3        2.31       -0.57      9.48 o
  -9   9   3      303.80      306.74     18.56 o
  -8   9   3        0.61       -1.45      7.75 o
  -7   9   3      116.88      124.28     13.23 o
  -6   9   3        4.88       14.36      8.49 o
  -5   9   3      275.19      269.84     10.58 o
  -4   9   3       25.26       32.45      6.38 o
  -3   9   3      245.48      252.59      6.26 o
  -2   9   3        8.43       10.29      5.63 o
  -1   9   3        5.46        6.08      5.68 o
   0   9   3        7.08       17.40      5.76 o
   1   9   3      533.55      510.83      6.70 o
   2   9   3        1.03        9.11      6.46 o
   3   9   3      107.03      103.25      6.59 o
   4   9   3        4.97        5.97      6.51 o
   5   9   3        0.20       -2.85      7.94 o
   6   9   3        3.38        7.85      8.66 o
   7   9   3      242.49      216.12      9.39 o
   8   9   3       35.18       35.02      9.48 o
   9   9   3        1.41        7.09      8.05 o
  -7  10   3       40.37       44.23      9.82 o
  -6  10   3       67.77       77.91      9.29 o
  -5  10   3        1.37       13.20      8.13 o
  -4  10   3       79.99       83.91      7.13 o
  -3  10   3        4.01        7.66      6.79 o
  -2  10   3       71.22       72.08      6.45 o
  -1  10   3       20.56       28.78      5.93 o
   0  10   3        3.73        4.59      6.63 o
   1  10   3        0.05        3.16      7.34 o
   2  10   3      124.61      115.22      6.92 o
   3  10   3      121.63      112.08      7.59 o
   4  10   3       91.95      105.53      7.80 o
   5  10   3       53.86       39.85      8.58 o
   6  10   3      480.50      438.06     33.85 o
   7  10   3       54.82       55.87      9.64 o
  -4  11   3      169.00      157.64      9.09 o
  -3  11   3       13.79       17.48      7.00 o
  -2  11   3      192.59      180.14      6.92 o
  -1  11   3        0.26        4.78      6.87 o
   0  11   3      122.88      102.62      8.29 o
   1  11   3        2.71        4.70      7.81 o
   2  11   3       37.74       39.23      7.79 o
   3  11   3        6.37        8.29      8.07 o
 -16   0   4        0.12       -7.25     16.18 o
 -15   0   4        2.22       -4.02     14.73 o
 -14   0   4     1051.34      988.73     19.19 o
 -13   0   4        9.72       13.72     16.51 o
 -12   0   4     1387.15     1475.51     23.21 o
 -11   0   4        0.18        9.59     12.50 o
 -10   0   4       10.01       20.53     12.38 o
  -9   0   4      141.38      140.24     12.94 o
  -8   0   4     4762.27     5067.03     54.89 o
  -7   0   4      603.33      605.01     28.95 o
  -6   0   4     5452.27     5717.34     66.44 o
  -5   0   4       68.04       71.39      9.07 o
  -4   0   4    19729.97    19344.46    120.10 o
  -3   0   4       37.62       41.64     10.14 o
  -2   0   4     9797.35    10175.37     72.69 o
   0   0   4       79.50       84.71     14.48 o
   1   0   4       31.55       30.18     12.86 o
   2   0   4    52116.27    49497.46    376.55 o
   3   0   4        1.04        7.25     13.61 o
   4   0   4     4133.83     4070.95     33.47 o
   5   0   4        2.68        9.82     13.05 o
   6   0   4     5164.97     5034.24     33.69 o
   7   0   4        0.13       -0.56     11.94 o
   8   0   4       43.60       29.68     12.16 o
   9   0   4        2.72        3.68     15.06 o
  10   0   4     1282.66     1261.73     34.53 o
  11   0   4        0.06       12.53      9.86 o
  12   0   4     4263.96     4417.80     74.70 o
  13   0   4        0.39       -5.10     11.53 o
  14   0   4     1298.44     1267.07     53.50 o
  15   0   4        1.06        0.64     12.84 o
 -16   1   4        2.44       15.27     11.64 o
 -15   1   4       44.52       46.87     12.06 o
 -14   1   4       27.07       41.32     14.50 o
 -13   1   4       55.55       53.91      9.78 o
 -12   1   4      220.93      236.03     10.45 o
 -11   1   4      286.69      311.12     11.71 o
 -10   1   4      726.66      739.28     21.25 o
  -9   1   4      412.33      375.22     10.51 o
  -8   1   4      861.04      963.34     13.35 o
  -7   1   4     4181.32     4337.45     54.62 o
  -6   1   4    13331.34    14128.72    162.63 o
  -5   1   4     1539.34     1694.06     21.18 o
  -4   1   4     2346.33     2230.66     14.58 o
  -3   1   4      422.20      365.27      7.40 o
  -2   1   4     1119.64     1118.17     10.97 o
  -1   1   4     1005.37     1003.69     11.17 o
   0   1   4      718.40      684.13      9.99 o
   1   1   4       62.27       52.85      8.86 o
   2   1   4    11876.92    11478.21    210.16 o
   3   1   4      918.66      871.28     11.86 o
   4   1   4     1875.44     1702.22     25.33 o
   5   1   4     3991.15     3975.67     33.47 o
   6   1   4      466.68      493.81     16.18 o
   8   1   4       68.65       45.86     12.38 o
   9   1   4       21.66       32.00     16.68 o
  10   1   4     1055.05     1073.07     28.27 o
  11   1   4      281.06      260.18      7.66 o
  12   1   4      157.66      155.75      7.81 o
  13   1   4        2.82        2.01      7.50 o
  14   1   4        3.41        5.28      7.89 o
  15   1   4      174.93      175.22      8.56 o
 -15   2   4      203.17      189.60      8.56 o
 -14   2   4        2.55       10.42      9.19 o
 -13   2   4      642.08      676.50     19.41 o
 -12   2   4        8.63        9.62      9.46 o
 -11   2   4      203.96      206.32     10.77 o
 -10   2   4       14.59       21.08      9.89 o
  -9   2   4       12.06       41.97     14.97 o
  -8   2   4      198.55      222.82      8.08 o
  -7   2   4       53.77       73.49      6.79 o
  -6   2   4       52.74       57.34      6.86 o
  -5   2   4      811.83      810.57     13.11 o
  -4   2   4       92.97       83.24      6.73 o
  -3   2   4     2340.99     2330.03     12.70 o
  -2   2   4       26.73       23.85      5.90 o
  -1   2   4     6680.30     6328.15     34.39 o
   0   2   4        6.24       12.15      6.33 o
   1   2   4    32786.98    31576.47    220.33 o
   2   2   4      913.34      822.39     34.89 o
   3   2   4     5443.64     5715.74    138.63 o
   4   2   4       70.14       72.97     10.94 o
   5   2   4       98.96      101.64     13.95 o
   6   2   4       42.13       40.83     15.51 o
   7   2   4       10.03       66.59     36.82 o
   8   2   4       10.93       12.03      9.83 o
   9   2   4       58.76       63.51      9.23 o
  10   2   4        0.07        7.11      9.11 o
  11   2   4        0.04       -2.40      8.11 o
  12   2   4        1.65        7.66      7.93 o
  13   2   4     1363.50     1351.37     35.15 o
  14   2   4        0.86        1.27      8.00 o
  15   2   4       11.94       12.43      7.99 o
 -15   3   4      107.80       97.20      9.20 o
 -14   3   4        9.81       18.25      8.29 o
 -13   3   4      568.08      582.62      9.71 o
 -12   3   4       44.65       44.35      7.86 o
 -11   3   4        3.54       10.71      8.78 o
 -10   3   4      868.64      866.26     15.15 o
  -9   3   4      135.92      147.61      7.36 o
  -8   3   4      815.57      756.35     16.57 o
  -7   3   4     1276.51     1409.69     13.07 o
  -6   3   4     1651.84     1564.86     15.73 o
  -3   3   4      653.70      595.57      7.29 o
  -2   3   4     1424.14     1418.23     13.36 o
  -1   3   4      743.42      731.46      7.60 o
   0   3   4     3148.48     3246.41     35.62 o
   1   3   4     1461.40     1474.23     19.06 o
   2   3   4      294.51      243.63      7.45 o
   3   3   4    10831.98    10821.65    119.22 o
   4   3   4     6272.71     6448.52     75.97 o
   5   3   4     4576.81     4801.36     38.21 o
   6   3   4      180.36      163.92      9.61 o
   7   3   4      186.43      181.11     10.54 o
   8   3   4      118.59      115.95      9.64 o
   9   3   4      836.04      851.74     12.62 o
  10   3   4      304.38      282.39     11.47 o
  11   3   4       47.13       50.42      9.01 o
  12   3   4       19.59       21.80      9.32 o
  13   3   4      206.59      208.95      9.70 o
  14   3   4      181.45      173.96     10.95 o
 -15   4   4        0.46        1.01      8.32 o
 -14   4   4        1.49        7.96      7.97 o
 -13   4   4        0.33        3.28      7.56 o
 -12   4   4        0.96        7.73      6.59 o
 -11   4   4       15.48       15.40      7.34 o
 -10   4   4      297.73      285.47      7.68 o
  -9   4   4       40.60       53.29      6.55 o
  -8   4   4      545.67      531.28      8.30 o
  -7   4   4       81.65      103.11      8.06 o
  -6   4   4        3.09        8.45      6.52 o
  -5   4   4       42.49       41.55      6.56 o
  -4   4   4       87.49      106.69      5.09 o
  -3   4   4      100.21      104.66      5.55 o
  -2   4   4      626.13      635.44      6.56 o
  -1   4   4       78.26       82.71      5.07 o
   0   4   4     1100.77     1143.26     10.37 o
   1   4   4        0.00        2.18      5.01 o
   2   4   4     2217.18     2293.26     21.68 o
   3   4   4     2009.99     1900.81     30.84 o
   4   4   4     1265.86     1272.52     19.44 o
   5   4   4       20.85       23.88      6.50 o
   6   4   4      422.29      479.32      9.65 o
   7   4   4      126.82      130.12      8.62 o
   8   4   4      994.60     1024.47     10.33 o
   9   4   4       47.17       45.39      8.63 o
  10   4   4      129.67      125.45     11.14 o
  11   4   4        4.10        8.49      8.76 o
  12   4   4        0.25        1.53      9.60 o
  13   4   4        6.03       -0.45     10.25 o
  14   4   4       20.99       20.94     10.28 o
 -14   5   4      601.32      623.32     11.16 o
 -13   5   4        1.99        9.49      8.92 o
 -12   5   4        0.18        4.08      8.33 o
 -11   5   4        3.16       15.99      7.25 o
 -10   5   4       22.38       29.29      8.36 o
  -9   5   4       68.00       69.66      6.84 o
  -8   5   4       38.44       45.27      6.83 o
  -7   5   4     1228.03     1185.24     22.15 o
  -6   5   4      415.65      389.94     16.23 o
  -5   5   4       67.88       77.02      6.91 o
  -4   5   4      593.72      689.76      7.04 o
  -3   5   4      247.01      267.55      6.25 o
  -1   5   4        3.76        5.88      4.87 o
   0   5   4     7725.34     7449.29     54.57 o
   1   5   4        0.84        5.10      5.45 o
   2   5   4     3399.86     3530.10     55.59 o
   3   5   4        2.77        5.35      5.52 o
   4   5   4     2010.19     1946.08     32.63 o
   5   5   4      187.34      176.20      6.43 o
   6   5   4     2103.09     2031.89     28.09 o
   7   5   4       63.02       70.53      6.90 o
   8   5   4      138.61      146.20      7.62 o
   9   5   4        2.88       13.15      7.31 o
  10   5   4       16.72       20.30      7.92 o
  11   5   4       39.65       43.62      7.16 o
  12   5   4      276.86      285.16     12.48 o
  13   5   4        3.80       10.72      7.10 o
 -13   6   4        0.47       16.25      9.58 o
 -12   6   4        3.86       14.66      8.67 o
 -11   6   4      166.38      179.62      9.29 o
 -10   6   4       10.61       17.40      8.69 o
  -9   6   4      732.10      744.03     10.33 o
  -8   6   4       34.36       49.13      7.04 o
  -7   6   4     1621.27     1646.59     26.18 o
  -6   6   4       24.05       27.32      6.78 o
  -5   6   4      368.83      324.47      6.83 o
  -4   6   4       92.06      107.06      5.72 o
  -3   6   4       22.57       18.23      5.13 o
  -2   6   4      327.15      340.86      5.72 o
  -1   6   4     2624.21     2457.85     23.05 o
   0   6   4      112.11      122.36      5.47 o
   1   6   4      122.12      130.85      5.45 o
   2   6   4       42.49       49.20      5.86 o
   3   6   4     1102.42     1018.32     10.41 o
   4   6   4       65.78       68.81      6.44 o
   5   6   4      190.85      209.04      7.38 o
   6   6   4       14.15       20.38      6.64 o
   7   6   4       69.61       91.84      6.67 o
   8   6   4        2.28       16.96      7.32 o
   9   6   4      218.49      235.88      8.32 o
  10   6   4        1.23        0.45      7.15 o
  11   6   4      116.31      105.51      6.33 o
  12   6   4        5.37        4.15      8.34 o
  13   6   4      432.51      405.97     16.44 o
 -12   7   4       19.99       22.94      9.19 o
 -11   7   4       22.03       25.35      9.31 o
 -10   7   4       82.74       88.95     10.08 o
  -9   7   4      141.12      131.61      8.65 o
  -8   7   4       43.15       45.37      6.99 o
  -7   7   4      115.74      117.64      8.02 o
  -6   7   4      233.70      249.34      7.79 o
  -5   7   4       92.46      102.81      5.80 o
  -4   7   4        7.50       11.74      5.07 o
  -3   7   4        7.04       11.25      4.69 o
  -2   7   4       26.27       31.95      4.99 o
  -1   7   4      112.67      129.18      5.25 o
   0   7   4        0.01        3.10      4.66 o
   1   7   4      458.31      444.80      9.41 o
   2   7   4      458.87      450.58      8.29 o
   3   7   4        0.16        1.51      5.77 o
   4   7   4      513.88      491.33      8.32 o
   5   7   4      833.88      820.57     15.44 o
   6   7   4        2.78        6.04      6.17 o
   7   7   4      260.50      228.71      8.15 o
   8   7   4      116.39      108.41      8.18 o
   9   7   4       55.28       45.26      8.12 o
  10   7   4       54.88       51.51      8.31 o
  11   7   4       72.45       82.01      8.74 o
  12   7   4       22.15       20.67      8.40 o
 -11   8   4       50.92       56.41      9.48 o
 -10   8   4       38.46       34.44      9.76 o
  -9   8   4       17.80       21.42      8.75 o
  -8   8   4      162.24      155.32      9.41 o
  -7   8   4       64.95       62.66      7.13 o
  -6   8   4      410.70      399.50      8.02 o
  -5   8   4      286.12      301.17      7.96 o
  -4   8   4      526.34      503.89     13.48 o
  -3   8   4      144.10      150.99      5.93 o
  -2   8   4       13.03       15.98      5.23 o
  -1   8   4      275.95      276.50      6.87 o
   0   8   4      888.23      915.79     15.50 o
   1   8   4      266.37      274.40      6.86 o
   2   8   4      594.87      579.83      7.45 o
   3   8   4       87.49       95.78      7.07 o
   4   8   4       10.50        5.95      6.88 o
   5   8   4      107.15      106.98      7.49 o
   6   8   4       31.50       45.30      7.55 o
   7   8   4       23.64       38.23      8.15 o
   8   8   4      134.01      129.11      9.59 o
   9   8   4       71.27       62.26      8.00 o
  10   8   4        0.03       10.06      9.26 o
  -9   9   4       55.00       58.54      8.09 o
  -8   9   4       19.87       25.95      9.52 o
  -7   9   4       17.24       24.98      8.88 o
  -6   9   4       26.02       27.81      8.57 o
  -5   9   4       21.20       27.52      6.69 o
  -4   9   4       25.50       30.12      6.17 o
  -3   9   4        4.78        9.41      5.77 o
  -2   9   4       21.00       24.91      5.37 o
  -1   9   4       36.06       36.77      5.27 o
   0   9   4        7.07       10.16      5.68 o
   1   9   4       27.61       30.66      6.59 o
   2   9   4       70.42       72.00      6.40 o
   3   9   4       10.32       12.45      6.43 o
   4   9   4       17.46       22.48      7.33 o
   5   9   4        3.44        8.38      7.37 o
   6   9   4       18.02       15.44      8.55 o
   7   9   4       15.36       20.87      8.91 o
   8   9   4      386.19      360.62     28.68 o
   9   9   4        2.80        9.61      9.46 o
  -7  10   4       70.27       73.21      9.57 o
  -6  10   4       36.50       39.53      9.18 o
  -5  10   4       66.64       58.02      8.45 o
  -4  10   4       21.95       28.77      6.54 o
  -3  10   4       59.13       67.07      6.27 o
  -2  10   4       13.65       17.89      5.97 o
  -1  10   4      245.31      254.77      6.22 o
   0  10   4        1.35       -0.60      6.74 o
   1  10   4       11.53       10.45      6.61 o
   2  10   4      154.07      137.12      7.02 o
   3  10   4      212.82      222.03      9.68 o
   4  10   4       47.44       43.23      8.45 o
   5  10   4      140.79      153.04      9.20 o
   6  10   4       95.52       92.70      9.80 o
   7  10   4      138.97      140.42     10.14 o
  -4  11   4       15.29       23.39      8.98 o
  -3  11   4      562.79      549.64     11.72 o
  -2  11   4        7.01        8.99      7.08 o
  -1  11   4        6.83       16.69      6.60 o
   0  11   4        2.48       12.25      6.72 o
   1  11   4      480.28      473.48     18.66 o
   2  11   4        0.76       11.16      8.22 o
   3  11   4      330.07      312.79      8.98 o
 -16   1   5       20.53       20.11      9.59 o
 -15   1   5       63.01       66.23     11.98 o
 -14   1   5        2.17        6.71     10.52 o
 -13   1   5       26.03       27.36      9.70 o
 -12   1   5      112.76      110.24     12.66 o
 -11   1   5       58.34       63.24      9.42 o
 -10   1   5      125.90      135.44      9.43 o
  -9   1   5       71.93       58.64      7.72 o
  -8   1   5      308.50      286.23      7.46 o
  -7   1   5     2775.85     2825.37     51.61 o
  -6   1   5    13917.74    14367.94    173.72 o
  -5   1   5     4573.43     4893.22     28.66 o
  -4   1   5      288.72      264.25      7.34 o
  -3   1   5     1606.11     1532.31     13.40 o
  -2   1   5        0.23        1.54      6.12 o
  -1   1   5      941.24      890.90     10.08 o
   0   1   5      451.14      474.90      9.39 o
   1   1   5       50.11       56.41      7.93 o
   2   1   5      667.95      615.54     11.42 o
   3   1   5      126.90      128.91      8.39 o
   4   1   5      258.89      297.29      9.32 o
   5   1   5     1729.84     1713.63     15.91 o
   6   1   5      560.85      518.48     11.14 o
   7   1   5       12.37       35.75      8.63 o
   8   1   5       92.89       82.39      8.94 o
   9   1   5        4.05        7.27      8.91 o
  10   1   5      881.32      871.36     10.13 o
  11   1   5      790.40      808.19     11.03 o
  12   1   5       90.11       94.90      7.15 o
  13   1   5       49.99       53.95      7.38 o
  14   1   5        3.50        8.37      7.66 o
  15   1   5      168.92      152.40      8.96 o
 -15   2   5        1.99        6.65      9.82 o
 -14   2   5        0.52        6.02      9.02 o
 -13   2   5       52.93       58.16      8.81 o
 -12   2   5      138.69      123.40      8.38 o
 -11   2   5       19.60       28.93      8.25 o
 -10   2   5        5.14        1.77      6.47 o
  -9   2   5       22.40       27.79      6.90 o
  -8   2   5     4390.83     4284.36     45.78 o
  -7   2   5       97.19       92.95      6.23 o
  -6   2   5      715.03      675.68      9.19 o
  -5   2   5       21.08       21.66      5.86 o
  -4   2   5     7484.25     7487.48     34.73 o
  -3   2   5        1.27        3.56      5.85 o
  -2   2   5    10399.30    10523.65     53.83 o
  -1   2   5       47.10       43.27      5.89 o
   0   2   5      917.24      842.37      8.82 o
   1   2   5      151.08      140.14      8.44 o
   2   2   5    10850.66    11176.04     45.24 o
   3   2   5        4.85       11.83      7.96 o
   4   2   5     5750.16     6103.38    113.80 o
   5   2   5       52.29       53.13      9.54 o
   6   2   5     2093.44     1995.64     24.43 o
   7   2   5        1.06        6.69     15.51 o
   8   2   5      623.64      606.15     12.03 o
   9   2   5        7.86       19.47      9.11 o
  10   2   5      259.01      271.51     18.19 o
  11   2   5        3.64        8.92      8.24 o
  12   2   5      491.99      478.07      8.30 o
  13   2   5       12.48        7.48      7.51 o
  14   2   5      145.58      124.37      8.03 o
  15   2   5       11.11       14.33      8.63 o
 -15   3   5       32.30       34.07      9.70 o
 -14   3   5       29.79       33.95      8.54 o
 -13   3   5      311.78      325.04      9.76 o
 -12   3   5       82.70       83.97      8.97 o
 -11   3   5       62.31       63.19      8.27 o
 -10   3   5     1666.56     1648.89     10.75 o
  -9   3   5       55.65       50.93      6.86 o
  -8   3   5        2.14        3.65      6.45 o
  -7   3   5      658.48      623.57     14.74 o
  -6   3   5     1925.82     1800.40     16.68 o
  -5   3   5     1865.10     2002.04     23.39 o
  -4   3   5       30.56       11.71      5.04 o
  -3   3   5        0.00       -2.20      4.79 o
  -2   3   5       19.63       18.08      5.50 o
  -1   3   5      953.96      957.41      8.03 o
   0   3   5     3196.70     3343.42     49.30 o
   1   3   5     2642.75     2629.25     34.47 o
   2   3   5      339.25      326.73     10.93 o
   3   3   5     6142.21     6152.12     43.98 o
   4   3   5    10765.14    10888.03    126.30 o
   5   3   5     1892.74     2012.92     15.38 o
   6   3   5      396.26      340.62     16.74 o
   7   3   5      372.15      349.42     11.63 o
   8   3   5      485.15      463.91     12.61 o
   9   3   5        0.96        4.66     13.95 o
  10   3   5     1103.01     1089.05     23.65 o
  11   3   5        2.14       10.50     10.38 o
  12   3   5        8.89        4.05      8.39 o
  13   3   5       35.18       33.88      7.57 o
  14   3   5      385.56      375.31      9.81 o
 -15   4   5       39.68       46.99      7.94 o
 -14   4   5        1.70        4.12      8.03 o
 -13   4   5        2.17        8.48      8.32 o
 -12   4   5        1.68        6.23      7.39 o
 -11   4   5       47.67       57.70      7.49 o
 -10   4   5        8.88       15.50      6.22 o
  -9   4   5      798.05      787.97      8.44 o
  -8   4   5       14.95       23.85      6.47 o
  -7   4   5     3704.63     3630.49     41.63 o
  -6   4   5        1.46        8.25      6.31 o
  -5   4   5     3366.13     3089.70     14.96 o
  -4   4   5        1.75        8.91      5.44 o
  -3   4   5     2792.58     2936.13     32.76 o
  -2   4   5      156.95      157.91      5.89 o
  -1   4   5      126.00      116.02      5.43 o
   0   4   5        3.54        1.54      5.27 o
   1   4   5     1045.97     1046.46     16.27 o
   2   4   5      180.53      186.34      7.03 o
   3   4   5    10705.41    10508.74    263.31 o
   4   4   5       20.89       25.33      6.58 o
   5   4   5     2705.00     2766.62     13.88 o
   6   4   5       30.58       34.31      6.56 o
   7   4   5     1306.59     1329.64     17.92 o
   8   4   5        5.59       14.91      8.28 o
   9   4   5     1124.25     1095.88     20.89 o
  10   4   5        6.35       11.32      8.16 o
  11   4   5       41.30       47.39     11.03 o
  12   4   5        2.89       15.75      9.59 o
  13   4   5       55.92       64.11     10.35 o
  14   4   5        3.73       -0.39      9.03 o
 -14   5   5      110.30      112.13     10.55 o
 -13   5   5       33.84       34.55      8.92 o
 -12   5   5        1.06       13.99      8.44 o
 -11   5   5       14.19       23.52      8.59 o
 -10   5   5       46.58       61.53      6.90 o
  -9   5   5       36.80       44.19      6.64 o
  -8   5   5      900.05      877.22     16.43 o
  -7   5   5     1495.72     1440.24     25.26 o
  -6   5   5      141.35      151.72      7.29 o
  -5   5   5      146.64      126.32      6.32 o
  -4   5   5      246.64      269.50      6.40 o
  -3   5   5     5902.19     6095.79     40.84 o
  -2   5   5      243.82      223.61      5.31 o
  -1   5   5      328.67      297.99      5.46 o
   0   5   5     2812.65     2790.15     29.31 o
   1   5   5        0.11        5.33      5.48 o
   2   5   5      414.86      444.70      6.79 o
   3   5   5       10.21        9.16      5.50 o
   4   5   5     1308.99     1284.87     19.60 o
   5   5   5       32.80       40.45      6.34 o
   6   5   5       78.74       71.34      6.69 o
   7   5   5       59.73       71.60      7.20 o
   8   5   5      168.96      144.75      7.70 o
   9   5   5       62.08       67.71      7.46 o
  10   5   5        6.26        8.07      7.66 o
  11   5   5       46.11       63.82      7.27 o
  12   5   5       36.97       47.92      7.60 o
  13   5   5        0.57        2.26      7.88 o
 -13   6   5        1.31       11.07      9.26 o
 -12   6   5        0.05        5.88      9.30 o
 -11   6   5       59.91       68.39      8.73 o
 -10   6   5      173.36      176.14     11.12 o
  -9   6   5      153.45      159.80      8.97 o
  -8   6   5      701.78      718.92      7.96 o
  -7   6   5       57.60       55.72      7.89 o
  -6   6   5      258.12      278.64      7.21 o
  -5   6   5       67.35       68.84      6.23 o
  -4   6   5       74.36       70.65      5.64 o
  -3   6   5       55.67       60.55      5.28 o
  -2   6   5     5188.68     5548.02     49.00 o
  -1   6   5      562.91      545.55      6.35 o
   0   6   5     2449.45     2508.37     31.42 o
   1   6   5       18.73       22.29      5.87 o
   2   6   5      272.35      289.74      6.39 o
   3   6   5       60.14       53.88      5.90 o
   4   6   5      116.50      132.25      6.26 o
   5   6   5      296.11      282.65      7.91 o
   6   6   5     1450.82     1422.91     27.55 o
   7   6   5       21.74       16.18      6.49 o
   8   6   5       48.34       61.84      7.43 o
   9   6   5       80.59       72.74      7.65 o
  10   6   5       58.16       74.90      8.08 o
  11   6   5       32.05       32.13      7.22 o
  12   6   5        4.82       12.46      7.90 o
 -12   7   5        0.29        5.86      9.60 o
 -11   7   5        9.16       10.16      9.35 o
 -10   7   5      110.72      113.34      9.56 o
  -9   7   5       17.50       21.78      6.57 o
  -8   7   5        8.33       12.26      7.10 o
  -7   7   5      171.49      182.65      7.54 o
  -6   7   5     1813.93     1722.15     23.60 o
  -5   7   5        1.43        5.58      5.58 o
  -4   7   5      517.46      518.33     11.02 o
  -3   7   5        7.36       13.69      5.04 o
  -2   7   5      248.71      253.40      5.48 o
  -1   7   5       21.70       20.64      4.74 o
   0   7   5      157.58      153.50      5.02 o
   1   7   5       88.99       88.80      5.81 o
   2   7   5     1257.90     1188.52     23.30 o
   3   7   5       17.86       22.93      5.89 o
   4   7   5      826.34      800.32     19.36 o
   5   7   5      151.73      140.64      7.37 o
   6   7   5       78.40       71.68      6.86 o
   7   7   5      136.70      118.80      7.27 o
   8   7   5      829.67      854.41     17.02 o
   9   7   5       75.73       67.55      8.00 o
  10   7   5      662.88      641.70     20.85 o
  11   7   5       17.73       17.66      8.32 o
 -11   8   5      275.44      255.37     10.73 o
 -10   8   5       12.18        9.05      9.61 o
  -9   8   5      224.83      242.43     18.65 o
  -8   8   5       86.67       80.56      7.87 o
  -7   8   5        1.44        2.58      7.10 o
  -6   8   5        0.01        6.12      7.12 o
  -5   8   5     1033.92     1100.32     18.47 o
  -4   8   5        0.03        3.53      5.61 o
  -3   8   5      118.32      115.44      5.44 o
  -2   8   5        5.39        9.77      5.34 o
  -1   8   5      913.20      936.68      8.97 o
   0   8   5       38.07       33.89      5.47 o
   1   8   5     1089.34     1058.90     16.69 o
   2   8   5      123.01      120.25      6.13 o
   3   8   5      371.28      375.86      7.40 o
   4   8   5        0.06        1.55      7.10 o
   5   8   5      760.04      751.67     18.85 o
   6   8   5       25.70       35.97      7.28 o
   7   8   5        3.26       -1.91      7.78 o
   8   8   5       77.62       67.69      8.33 o
   9   8   5      248.99      210.64      9.21 o
  10   8   5        2.84       12.18      9.32 o
  -9   9   5      228.39      234.46     13.93 o
  -8   9   5        0.91       10.59      8.92 o
  -7   9   5      164.35      179.10      9.08 o
  -6   9   5        7.34       13.69      7.46 o
  -5   9   5       94.04       89.30      6.30 o
  -4   9   5        6.19        9.63      5.89 o
  -3   9   5      247.73      262.33      6.80 o
  -2   9   5        0.23       -1.12      5.16 o
  -1   9   5     1074.60     1124.47     18.66 o
   0   9   5        0.11        7.15      6.02 o
   1   9   5      301.16      298.34      6.75 o
   2   9   5       23.24       16.16      6.12 o
   3   9   5      154.69      158.53      6.63 o
   4   9   5        5.33       13.12      6.34 o
   5   9   5        0.10        2.68      7.36 o
   6   9   5        8.73       12.56      7.81 o
   7   9   5      162.39      163.81     11.09 o
   8   9   5       28.69       30.24      9.29 o
   9   9   5       23.52       30.68      9.78 o
  -7  10   5       32.60       36.59      9.96 o
  -6  10   5       38.40       29.34      8.12 o
  -5  10   5       36.39       22.41      7.59 o
  -4  10   5       50.91       53.33      6.70 o
  -3  10   5       29.99       33.52      5.76 o
  -2  10   5       23.36       31.05      5.92 o
  -1  10   5      263.16      265.49      6.49 o
   0  10   5       26.56       28.93      5.85 o
   1  10   5       11.65       22.01      6.85 o
   2  10   5      516.93      497.39     10.50 o
   3  10   5       38.19       38.24      7.03 o
   4  10   5      141.33      146.23      8.14 o
   5  10   5       40.31       42.36      8.25 o
   6  10   5      111.58      108.53      9.59 o
  -3  11   5        9.19       18.49      7.94 o
  -2  11   5      417.80      383.23     11.28 o
  -1  11   5        1.00        4.59      7.65 o
   0  11   5        0.33        3.98      7.26 o
   1  11   5       15.77       23.69      7.60 o
   2  11   5        0.61        2.65      7.79 o
   3  11   5       15.87       17.27      8.01 o
 -16   0   6       14.07       20.42     16.51 o
 -15   0   6        0.09       12.94     18.97 o
 -14   0   6      686.45      608.17     17.40 o
 -13   0   6       51.43       51.88     17.07 o
 -12   0   6      867.26      879.61     17.74 o
 -11   0   6       26.83       22.20     13.17 o
 -10   0   6      199.91      207.31     10.04 o
  -9   0   6        2.92        2.24      9.24 o
  -8   0   6     9389.63     9381.67    260.85 o
  -7   0   6      145.32      150.01      9.31 o
  -6   0   6    27749.89    27653.75     57.63 o
  -5   0   6      356.61      357.23      9.86 o
  -4   0   6        0.47       -2.67      7.98 o
  -3   0   6      234.09      240.48     10.57 o
  -2   0   6     1629.60     1646.66     15.56 o
  -1   0   6       49.81       58.30      9.60 o
   0   0   6    23321.30    22571.03     91.21 o
   1   0   6       64.14       70.45     11.08 o
   2   0   6     2968.52     3016.45     22.09 o
   3   0   6       14.37       13.69      7.74 o
   4   0   6     2789.17     2721.63     27.45 o
   5   0   6        1.56       -4.02     12.83 o
   6   0   6    16376.76    15829.71     53.89 o
   7   0   6        0.09       10.15     11.94 o
   8   0   6     3646.86     3393.16     26.33 o
   9   0   6        5.04       13.83     12.61 o
  10   0   6        1.41       20.31     12.72 o
  11   0   6        4.60       20.75      9.45 o
  12   0   6      742.34      717.05     20.31 o
  13   0   6        7.54       21.27     10.25 o
  14   0   6      320.03      319.43     18.35 o
  15   0   6        0.13       10.35     11.48 o
 -15   1   6       39.73       41.07      8.97 o
 -14   1   6       62.64       62.97      9.28 o
 -13   1   6       81.02       81.57     10.17 o
 -12   1   6        8.97        7.49     10.45 o
 -11   1   6      567.80      542.13     11.90 o
 -10   1   6        6.84        7.25      7.21 o
  -9   1   6      499.84      517.94     10.53 o
  -8   1   6       83.99       93.80      5.80 o
  -7   1   6      107.98      109.18      5.83 o
  -6   1   6     3665.29     4050.25     29.33 o
  -5   1   6     1917.34     2038.87     15.41 o
  -4   1   6     1358.20     1389.10     12.40 o
  -3   1   6      515.19      492.81      7.69 o
  -2   1   6     1532.13     1489.33     10.91 o
  -1   1   6      992.92      937.56      9.76 o
   0   1   6     4740.96     4835.75     41.44 o
   1   1   6      588.96      554.60      9.66 o
   2   1   6      665.59      681.64      9.54 o
   3   1   6      178.17      164.16      8.47 o
   4   1   6      645.45      709.58     10.21 o
   5   1   6      361.83      365.50     27.50 o
   6   1   6       13.91       37.20      8.94 o
   7   1   6       77.09       65.73      9.48 o
   8   1   6        0.06       -2.03      8.56 o
   9   1   6        4.12       22.65      8.87 o
  10   1   6      386.36      378.68      8.83 o
  11   1   6      661.78      698.92     10.11 o
  12   1   6      152.24      159.89      7.27 o
  13   1   6        1.16       11.37      7.70 o
  14   1   6        5.50       12.06      7.96 o
  15   1   6       71.96       69.48      8.53 o
 -15   2   6       10.45       16.41     10.44 o
 -14   2   6       18.60       19.65      9.22 o
 -13   2   6       22.50       22.04      8.77 o
 -12   2   6       93.57      100.46      9.00 o
 -11   2   6        4.92        7.81      6.89 o
 -10   2   6       20.02       28.72      6.85 o
  -9   2   6     1213.00     1202.04     16.99 o
  -8   2   6        3.64        8.97      6.10 o
  -7   2   6     1803.61     1912.22     22.18 o
  -6   2   6        0.00        3.53      5.87 o
  -5   2   6       34.69       44.53      5.95 o
  -4   2   6        6.79        6.14      5.07 o
  -3   2   6       55.87       65.91      5.77 o
  -2   2   6       94.05       97.47      5.98 o
  -1   2   6     1057.14     1074.81     10.28 o
   0   2   6       16.97       14.22      5.59 o
   1   2   6     1805.85     1769.66     12.72 o
   2   2   6       93.96      102.31      7.98 o
   3   2   6     1142.60     1001.71     11.78 o
   4   2   6       36.86       37.29      7.70 o
   5   2   6     1236.45     1196.48     11.24 o
   6   2   6        5.44        7.93      8.70 o
   7   2   6       68.27       88.57      9.84 o
   8   2   6       27.21       27.49      9.70 o
   9   2   6        8.93        3.23      7.32 o
  10   2   6        0.02        5.09      7.83 o
  11   2   6        0.06       11.72      7.99 o
  12   2   6        0.85       -1.84      7.40 o
  13   2   6      286.21      301.70      9.03 o
  14   2   6        7.02        4.40      7.86 o
 -15   3   6       53.20       42.28      9.07 o
 -14   3   6        0.06        9.91      9.27 o
 -13   3   6      223.91      232.75      9.85 o
 -12   3   6       27.16       29.41      9.28 o
 -11   3   6       11.44       23.37      7.11 o
 -10   3   6      473.09      472.16      8.17 o
  -9   3   6     1005.98      993.89     10.67 o
  -8   3   6        6.79       11.30      6.23 o
  -7   3   6     6495.77     6320.68     52.04 o
  -6   3   6      458.27      433.24      7.17 o
  -5   3   6     3855.38     4092.87     13.10 o
  -4   3   6      127.72      112.17      5.97 o
  -3   3   6      459.74      475.74      6.72 o
  -1   3   6      252.58      263.89      6.36 o
   0   3   6      898.48      891.35     11.57 o
   1   3   6     3654.10     3709.52     64.84 o
   2   3   6        8.93       11.11      7.12 o
   3   3   6      690.88      683.66      9.68 o
   4   3   6     1717.52     1620.71     23.15 o
   5   3   6     4437.37     4734.39     30.65 o
   6   3   6      270.75      236.64     11.47 o
   7   3   6     2555.62     2498.71     30.01 o
   8   3   6      529.39      554.57     12.05 o
   9   3   6       75.58       80.11     10.48 o
  10   3   6      559.20      577.67     12.21 o
  11   3   6       52.94       61.42      7.25 o
  12   3   6        0.34        4.65      7.43 o
  13   3   6       83.48       87.38      8.20 o
  14   3   6      105.88       86.30      8.08 o
 -15   4   6        0.01       -4.08      8.45 o
 -14   4   6        0.00        5.49      7.93 o
 -13   4   6       29.85       39.29      8.15 o
 -12   4   6      363.18      359.76     10.67 o
 -11   4   6        0.15        6.10      6.28 o
 -10   4   6      279.23      269.01      7.02 o
  -9   4   6        2.70       15.15      6.29 o
  -8   4   6      384.50      353.59      7.85 o
  -7   4   6        0.38        7.19      6.64 o
  -6   4   6       59.74       55.87      6.57 o
  -5   4   6       55.91       57.50      6.02 o
  -4   4   6       88.85       84.47      4.86 o
  -3   4   6        5.32       10.24      5.54 o
  -2   4   6     6175.03     6299.31     33.62 o
  -1   4   6      153.72      149.97      6.01 o
   0   4   6      811.42      846.14     13.47 o
   1   4   6      143.08      139.75      5.80 o
   2   4   6       81.90       66.60      5.72 o
   3   4   6       20.16       12.00      6.94 o
   4   4   6     5920.04     5967.46     22.24 o
   5   4   6       46.21       39.72      9.32 o
   6   4   6      102.77      113.90      7.39 o
   7   4   6       59.58       52.80      7.16 o
   8   4   6       18.36       15.76      8.24 o
   9   4   6       49.59       42.41      8.96 o
  10   4   6      106.97      115.18     11.02 o
  11   4   6        0.02      -14.18     11.26 o
  12   4   6        0.14        8.57      9.17 o
  13   4   6        6.18        6.03      7.95 o
  14   4   6       12.89       20.55      9.05 o
 -14   5   6      400.85      394.49     27.95 o
 -13   5   6        2.42       14.66      9.38 o
 -12   5   6       14.53       12.05      8.86 o
 -11   5   6       35.11       48.36      6.52 o
 -10   5   6      702.46      727.93     13.96 o
  -9   5   6      167.12      174.75      7.53 o
  -8   5   6     3874.57     3739.59     72.13 o
  -7   5   6      194.15      190.69      7.23 o
  -6   5   6     2020.31     2094.70     11.35 o
  -5   5   6       56.38       53.05      5.73 o
  -4   5   6     1965.12     2078.29     15.43 o
  -3   5   6     1603.68     1639.24     17.61 o
  -2   5   6      137.95      138.64      5.26 o
  -1   5   6      346.22      339.72      5.52 o
   0   5   6     6155.39     6157.64     66.15 o
   1   5   6        6.97        8.85      4.99 o
   2   5   6      141.49      154.37      5.90 o
   3   5   6        8.96       15.26      6.15 o
   4   5   6     3112.93     2931.26     56.19 o
   5   5   6      451.81      474.36     10.99 o
   6   5   6      289.94      278.47      9.12 o
   7   5   6       11.76        9.46      7.24 o
   8   5   6      488.87      459.61     13.27 o
   9   5   6        8.90       13.25      8.72 o
  10   5   6      346.00      309.71      9.90 o
  11   5   6       30.70       38.72      7.71 o
  12   5   6       21.32       23.54      8.68 o
  13   5   6        0.12       -1.96      7.84 o
 -13   6   6       12.53       12.84      9.78 o
 -12   6   6       12.61       10.48      8.87 o
 -11   6   6      144.97      157.95      9.00 o
 -10   6   6      173.59      177.06      7.89 o
  -9   6   6     1281.29     1269.41     14.20 o
  -8   6   6        7.07       10.67      6.71 o
  -7   6   6       48.30       53.95      7.21 o
  -6   6   6        2.46        5.38      6.02 o
  -5   6   6     1250.19     1200.21     13.86 o
  -4   6   6        6.44        9.18      5.09 o
  -3   6   6     1851.74     1994.78     21.60 o
  -2   6   6      434.29      440.60      5.88 o
  -1   6   6     2951.34     2918.21     27.93 o
   0   6   6      234.40      222.81      5.62 o
   1   6   6      149.42      151.30      5.79 o
   2   6   6      151.40      149.96      5.86 o
   3   6   6        0.18        1.91      5.33 o
   4   6   6      100.26       92.84      6.67 o
   5   6   6     3586.96     3521.18     65.62 o
   6   6   6      182.25      192.67      7.38 o
   7   6   6       89.25       74.71      6.81 o
   8   6   6        5.35       14.86      7.42 o
   9   6   6     1082.49     1004.33     25.62 o
  10   6   6       26.97       22.37      7.01 o
  11   6   6      241.84      220.42      9.47 o
  12   6   6        0.03        1.06      8.01 o
 -12   7   6        9.61       13.30      9.74 o
 -11   7   6       10.05       11.34      9.11 o
 -10   7   6        0.04        1.53      7.69 o
  -9   7   6      108.83      107.38      7.68 o
  -8   7   6        5.75        2.85      6.25 o
  -7   7   6     1983.46     1965.43     11.20 o
  -6   7   6      239.19      232.52      8.73 o
  -5   7   6      142.06      152.57      6.15 o
  -4   7   6        9.09       11.17      5.52 o
  -3   7   6        7.01       11.70      5.22 o
  -2   7   6       90.36       98.75      5.43 o
  -1   7   6        0.05        0.24      4.93 o
   0   7   6      151.55      151.52      5.52 o
   1   7   6      392.91      390.69      6.56 o
   2   7   6      103.04       98.35      5.49 o
   3   7   6       12.15       14.19      5.62 o
   4   7   6        7.25       12.00      6.75 o
   5   7   6      575.83      515.71     12.88 o
   6   7   6        0.08        2.94      6.85 o
   7   7   6      234.03      205.47      7.43 o
   8   7   6      105.01      104.94      7.99 o
  10   7   6      100.60       93.94      8.62 o
  11   7   6       64.87       56.92      8.30 o
 -11   8   6       97.18       98.22     10.28 o
 -10   8   6        8.30        7.41      9.58 o
  -9   8   6       57.34       64.04      7.75 o
  -8   8   6      291.28      296.32     11.80 o
  -7   8   6        5.52       13.03      7.33 o
  -6   8   6       63.06       77.77      7.33 o
  -5   8   6      213.58      237.72      6.66 o
  -4   8   6        1.64        3.44      5.64 o
  -3   8   6        0.30       -0.39      5.25 o
  -2   8   6       14.77       20.31      4.84 o
  -1   8   6      103.25      113.28      5.38 o
   0   8   6       58.05       51.19      5.36 o
   1   8   6      189.37      185.03      6.62 o
   2   8   6      392.74      367.76      6.64 o
   3   8   6       29.97       20.92      6.24 o
   4   8   6        9.82        9.73      7.15 o
   5   8   6      128.14      129.86      7.35 o
   6   8   6      506.22      507.00     12.49 o
   7   8   6        4.03        6.23      7.84 o
   8   8   6      408.90      408.42     10.75 o
   9   8   6       51.96       42.97      8.80 o
  10   8   6       25.25       14.27      7.67 o
  -9   9   6       15.30       20.15      9.48 o
  -8   9   6       14.40       13.68      8.17 o
  -7   9   6        6.60       13.46      7.54 o
  -6   9   6      101.73      104.59      7.94 o
  -5   9   6       21.76       21.44      6.03 o
  -4   9   6      107.74      102.42      5.80 o
  -3   9   6       26.67       25.79      5.81 o
  -2   9   6      137.98      154.60      5.77 o
  -1   9   6       86.59       91.96      6.54 o
   0   9   6      129.42      138.15      5.69 o
   1   9   6       24.18       29.02      5.87 o
   2   9   6       29.92       25.16      5.67 o
   3   9   6       25.18       30.81      6.59 o
   4   9   6      168.73      171.09      7.77 o
   5   9   6       18.67       14.91      7.78 o
   6   9   6      175.79      144.23      8.13 o
   7   9   6        8.38       11.74      8.55 o
   8   9   6      306.39      248.29     13.30 o
  -7  10   6       15.34       22.54      9.86 o
  -6  10   6       40.84       51.40      8.36 o
  -5  10   6       41.31       38.95      6.88 o
  -4  10   6       22.87       28.51      6.51 o
  -3  10   6       24.29       26.70      6.32 o
  -2  10   6        6.46        6.99      5.97 o
  -1  10   6      713.94      720.61      8.38 o
   0  10   6       31.25       37.38      6.55 o
   1  10   6       51.10       42.77      6.55 o
   2  10   6      207.38      205.28      6.60 o
   3  10   6       19.11       26.94      6.85 o
   4  10   6        7.84       10.76      8.00 o
   5  10   6       76.97       65.79      7.71 o
   6  10   6       42.78       42.09      8.72 o
  -3  11   6       92.25       91.80      6.49 o
  -2  11   6        0.99        0.49      7.37 o
  -1  11   6      235.68      241.30      7.32 o
   0  11   6        0.10        7.30      6.86 o
   1  11   6      404.77      369.36     12.34 o
   2  11   6        1.28        2.40      7.21 o
 -15   1   7       53.98       59.09      9.76 o
 -14   1   7       45.89       49.09      8.62 o
 -13   1   7       21.98       29.47      8.35 o
 -12   1   7      113.54      113.08      8.63 o
 -11   1   7     1151.14     1144.36     23.48 o
 -10   1   7      247.40      250.62      6.88 o
  -9   1   7      445.27      445.07     10.18 o
  -8   1   7      384.55      360.29      7.30 o
  -7   1   7        7.62       13.67      5.73 o
  -6   1   7       84.37      108.93      6.04 o
  -5   1   7       26.89       30.50      5.96 o
  -4   1   7     1893.51     1923.38     22.42 o
  -3   1   7      105.71      105.65      6.17 o
  -2   1   7      658.91      615.32      7.77 o
  -1   1   7      979.45      970.50      9.01 o
   0   1   7     1474.04     1479.57     17.02 o
   1   1   7     2870.28     2799.72     28.71 o
   2   1   7      154.89      170.87      7.45 o
   3   1   7     1125.17     1066.92     11.60 o
   4   1   7      227.41      208.84     11.51 o
   5   1   7     2136.70     2108.76     27.59 o
   6   1   7     1974.36     2000.63     15.82 o
   7   1   7     1200.54     1195.63     13.44 o
   8   1   7       78.64       77.66     10.88 o
   9   1   7       19.10       21.55      9.10 o
  10   1   7       75.96       71.00      9.30 o
  11   1   7      340.59      351.99      8.88 o
  12   1   7       14.16       23.64      7.15 o
  13   1   7        1.39        1.14      7.43 o
  14   1   7        1.61        5.77      8.16 o
 -15   2   7        7.28       16.95      9.32 o
 -14   2   7       38.08       30.64      9.85 o
 -13   2   7        2.58        9.54      8.33 o
 -12   2   7     1963.66     1965.05     26.54 o
 -11   2   7       57.36       51.64      6.57 o
 -10   2   7     1320.07     1314.64     12.40 o
  -9   2   7       16.82       22.81      6.25 o
  -8   2   7        7.61       24.21      6.22 o
  -7   2   7       89.77       81.46      6.36 o
  -6   2   7      628.59      622.47      7.33 o
  -5   2   7        7.98        9.31      5.81 o
  -4   2   7     5003.87     5335.04     20.97 o
  -3   2   7      126.33      116.88      5.93 o
  -2   2   7     1450.43     1417.21     11.47 o
  -1   2   7      325.31      321.08      6.58 o
   0   2   7        7.63        3.81      5.59 o
   1   2   7        0.07        5.25      6.24 o
   2   2   7     4963.10     4762.95     22.63 o
   3   2   7        6.19        5.63      8.41 o
   4   2   7     3646.55     3502.05     40.37 o
   5   2   7        2.39        9.01      7.18 o
   6   2   7        0.48       -3.68      8.61 o
   7   2   7        5.23        4.52      8.76 o
   8   2   7      787.79      769.95     11.81 o
   9   2   7        3.33       -0.32      9.10 o
  10   2   7      276.29      305.69      8.64 o
  11   2   7        4.43       18.05      8.38 o
  12   2   7      306.16      308.82      9.56 o
  13   2   7        0.96        5.91      7.58 o
  14   2   7      124.51      133.31      8.67 o
 -15   3   7       65.04       82.74     10.27 o
 -14   3   7       43.96       54.46      9.76 o
 -13   3   7       59.00       50.63      7.76 o
 -12   3   7      291.46      288.24      9.50 o
 -11   3   7        5.74       13.65      7.11 o
 -10   3   7      599.73      591.17      7.95 o
  -9   3   7      819.85      811.52     11.22 o
  -8   3   7      156.14      138.88      6.02 o
  -7   3   7     2607.34     2556.72     29.76 o
  -6   3   7      240.68      204.58      6.53 o
  -5   3   7      622.25      634.84      8.07 o
  -4   3   7     4616.12     4477.51     35.29 o
  -3   3   7     2239.87     2201.76     14.17 o
  -2   3   7     2100.13     2353.46     19.81 o
  -1   3   7     1181.50     1070.89     13.86 o
   0   3   7     3712.23     3586.71     43.26 o
   1   3   7       20.54       32.56      6.06 o
   2   3   7     1838.20     1901.38     15.33 o
   3   3   7      550.10      567.31      8.73 o
   4   3   7      817.55      741.54      9.03 o
   5   3   7     1267.95     1304.21     15.58 o
   6   3   7     1259.83     1216.96     12.93 o
   7   3   7     1197.63     1195.88     14.23 o
   8   3   7     1053.49     1019.79     12.96 o
   9   3   7       17.68       25.23      7.15 o
  10   3   7      234.34      241.23      8.61 o
  11   3   7      172.94      166.57      9.70 o
  12   3   7        8.42       10.86      8.41 o
  13   3   7       73.40       76.03      7.92 o
  14   3   7      147.91      154.18      8.84 o
 -14   4   7        0.67        8.79      8.21 o
 -13   4   7      236.55      217.02      8.77 o
 -12   4   7       19.95       24.83      7.82 o
 -11   4   7      138.44      142.54      6.36 o
 -10   4   7        0.40       12.25      6.66 o
  -9   4   7      732.94      736.71      7.98 o
  -8   4   7        9.80       11.41      6.36 o
  -7   4   7       11.74       17.25      6.35 o
  -6   4   7       24.60       27.30      6.42 o
  -5   4   7      187.41      188.98      6.17 o
  -4   4   7       36.91       31.60      4.89 o
  -3   4   7     3280.54     3310.85     11.54 o
  -2   4   7      285.42      296.23      6.52 o
  -1   4   7     2179.41     1938.94     15.42 o
   0   4   7      176.29      174.13      6.05 o
   2   4   7        8.30       11.97      5.79 o
   3   4   7      328.44      310.09      7.39 o
   4   4   7      126.63      127.70      7.44 o
   5   4   7     1037.94      986.03     14.30 o
   6   4   7        0.06        5.22      8.49 o
   7   4   7       22.26       31.46      7.93 o
   8   4   7        1.52       10.40      7.96 o
   9   4   7      624.50      634.52     13.46 o
  10   4   7        6.66       12.86      7.80 o
  11   4   7        8.00       12.49      6.98 o
  12   4   7        0.13       12.56      8.72 o
  13   4   7       76.37       85.89      8.48 o
 -14   5   7      102.06       98.87      9.89 o
 -13   5   7      408.90      405.70     12.32 o
 -12   5   7       15.05       13.88      9.04 o
 -11   5   7      492.70      527.02     15.85 o
 -10   5   7      207.30      209.64      9.20 o
  -9   5   7       33.51       37.54      6.92 o
  -8   5   7      460.11      443.03      7.44 o
  -7   5   7      334.02      327.68      7.62 o
  -6   5   7     1788.67     1754.93     15.67 o
  -5   5   7       49.91       56.98      6.11 o
  -4   5   7      734.96      706.84     10.23 o
  -3   5   7      931.41      933.49     15.95 o
  -2   5   7      186.59      199.61      5.56 o
  -1   5   7       18.50       21.42      5.60 o
   0   5   7      944.79      938.44     15.64 o
   1   5   7     1423.79     1337.36     13.68 o
   2   5   7       22.86       23.48      5.63 o
   3   5   7       63.42       73.20      6.95 o
   4   5   7      278.75      252.27      9.33 o
   5   5   7     1841.20     1804.02     30.65 o
   6   5   7      370.31      361.24      7.39 o
   7   5   7       42.54       53.50      7.75 o
   8   5   7       20.46       20.83      8.32 o
   9   5   7      512.93      491.80      9.83 o
  10   5   7      255.86      243.07      9.79 o
  11   5   7       91.99       89.80      7.65 o
  12   5   7        0.54        8.42      8.12 o
  13   5   7        0.10       -1.62      7.07 o
 -13   6   7        5.93       16.12      9.71 o
 -12   6   7      347.69      361.87     10.69 o
 -11   6   7        0.81       10.69      7.48 o
 -10   6   7      756.84      755.13     10.35 o
  -9   6   7      150.03      169.74      7.46 o
  -8   6   7       89.61       96.43      6.39 o
  -7   6   7        2.11        4.24      7.11 o
  -6   6   7       62.07       67.52      6.37 o
  -5   6   7      328.21      294.25      6.45 o
  -4   6   7      158.12      165.77      5.93 o
  -3   6   7      209.28      209.49      5.78 o
  -2   6   7      237.43      259.27      5.42 o
  -1   6   7      371.98      349.19      6.35 o
   0   6   7       91.33      101.55      5.14 o
   1   6   7       74.10       76.21      4.99 o
   2   6   7     1617.85     1579.11     19.45 o
   3   6   7       11.93        6.77      6.40 o
   4   6   7     3072.16     2923.78     72.85 o
   5   6   7      623.36      579.18     13.33 o
   6   6   7      487.58      533.99     11.70 o
   7   6   7        0.12        4.71      6.97 o
   8   6   7       22.10       20.64      7.46 o
   9   6   7      137.41      121.72      8.07 o
  10   6   7      371.05      322.58      8.90 o
  11   6   7       34.52       36.28      8.57 o
  12   6   7       24.52       29.17      7.15 o
 -12   7   7      151.65      140.05     10.21 o
 -11   7   7        0.37       10.48      9.34 o
 -10   7   7      275.78      288.91      8.24 o
  -9   7   7        0.33       10.48      7.43 o
  -8   7   7       57.02       80.76      7.54 o
  -7   7   7      351.29      342.67      7.99 o
  -6   7   7      122.36      112.34      7.76 o
  -5   7   7      286.19      286.07      6.33 o
  -4   7   7        6.39        9.15      5.77 o
  -3   7   7       28.58       32.56      5.17 o
  -2   7   7      544.54      511.97      6.20 o
  -1   7   7       56.41       55.48      4.92 o
   0   7   7      554.12      518.47      8.10 o
   1   7   7        0.09       -0.19      4.85 o
   2   7   7      311.54      303.95      5.55 o
   3   7   7       31.97       27.30      6.66 o
   4   7   7       21.70       31.26      6.63 o
   5   7   7       23.14       22.46      6.63 o
   6   7   7      270.86      292.27     10.27 o
   7   7   7        7.61       15.84      7.24 o
   8   7   7      588.06      546.48     17.26 o
   9   7   7       55.70       47.29      8.25 o
  10   7   7      424.28      421.64      9.47 o
  11   7   7       14.53       11.30      9.16 o
 -11   8   7       67.79       62.86      9.64 o
 -10   8   7       78.68       75.81      8.46 o
  -9   8   7      150.41      174.53      8.30 o
  -8   8   7       10.67       18.84      7.76 o
  -7   8   7       45.25       48.17      7.23 o
  -6   8   7       52.42       63.93      7.67 o
  -5   8   7     1197.81     1286.76      8.39 o
  -4   8   7        5.94       10.27      5.84 o
  -3   8   7      139.08      140.08      5.56 o
  -2   8   7       39.61       38.48      5.65 o
  -1   8   7       25.71       21.69      5.41 o
   0   8   7       64.85       58.49      5.81 o
   1   8   7     1973.36     1974.14     31.77 o
   2   8   7       15.79       24.22      5.55 o
   3   8   7        8.83       15.96      5.43 o
   4   8   7        3.82       11.10      6.83 o
   5   8   7      278.34      281.58     15.04 o
   6   8   7      138.60      114.01      7.04 o
   7   8   7      127.94      119.51      7.71 o
   8   8   7        9.54       14.82      8.15 o
   9   8   7       97.77      107.87      8.86 o
  10   8   7       17.54       14.25      9.04 o
  -9   9   7        2.77       12.40      8.35 o
  -8   9   7        2.88        3.96      6.93 o
  -7   9   7       81.90       96.01      8.26 o
  -6   9   7       55.90       48.36      7.81 o
  -5   9   7       43.08       53.60      5.97 o
  -4   9   7       69.20       74.37      6.84 o
  -3   9   7      243.45      236.47      5.86 o
  -2   9   7       74.71       84.61      6.48 o
  -1   9   7      514.84      524.63      9.69 o
   0   9   7        4.84        7.77      6.03 o
   1   9   7       76.59       82.97      5.50 o
   2   9   7       13.71       15.40      5.80 o
   3   9   7      918.61      914.22     18.09 o
   4   9   7        5.11        9.31      7.20 o
   5   9   7      346.07      330.20     11.11 o
   6   9   7        2.53        4.84      7.51 o
   7   9   7      214.83      211.60      8.62 o
   8   9   7       21.35       19.43      6.99 o
  -7  10   7        7.97       12.06      8.62 o
  -6  10   7       80.76       79.66      8.24 o
  -5  10   7        9.74       20.75      6.89 o
  -4  10   7       69.18       70.61      6.58 o
  -3  10   7       11.91       15.57      6.33 o
  -2  10   7        0.18        1.16      6.29 o
  -1  10   7      211.38      188.41      6.84 o
   0  10   7      217.17      220.24      7.03 o
   1  10   7        8.91        6.88      5.53 o
   2  10   7      345.22      330.85      7.17 o
   3  10   7       13.12       20.50      6.34 o
   4  10   7        0.07        6.13      7.11 o
   5  10   7       27.90       29.94      6.89 o
   6  10   7      101.37      100.98      8.80 o
  -2  11   7       41.64       32.97      7.30 o
  -1  11   7        0.88        8.97      7.17 o
   0  11   7        1.67        5.11      6.56 o
   1  11   7        0.86        7.43      7.06 o
 -15   0   8        0.52        0.52     12.28 o
 -14   0   8       54.69       71.47     10.80 o
 -13   0   8       44.62       48.69     12.60 o
 -12   0   8       20.62       38.95     11.00 o
 -11   0   8       54.91       59.26      8.66 o
 -10   0   8        1.20        1.25      8.70 o
  -9   0   8       28.13       23.65      7.32 o
  -8   0   8     4222.00     4317.17     42.34 o
  -7   0   8      277.76      267.01      9.19 o
  -6   0   8     4723.67     4981.52     38.75 o
  -5   0   8      336.01      324.47      9.76 o
  -4   0   8     7551.44     7808.84     28.23 o
  -3   0   8       18.91       20.31      7.51 o
  -2   0   8    53911.85    51126.11    460.58 o
  -1   0   8       97.40      104.46      9.69 o
   0   0   8    21155.46    21554.11    250.98 o
   1   0   8       18.89       25.37      9.98 o
   2   0   8      327.90      341.25      8.91 o
   3   0   8       32.51       32.43      9.82 o
   4   0   8     4089.76     3977.78     20.99 o
   5   0   8        0.64        9.59     12.83 o
   6   0   8     2995.03     2890.99     23.09 o
   7   0   8       61.09       62.70     13.39 o
   8   0   8     2221.78     2130.31     22.31 o
   9   0   8       13.05       11.60     13.17 o
  10   0   8       22.39       20.86     12.83 o
  11   0   8        0.00       -3.12     13.83 o
  12   0   8      957.28      972.38     33.14 o
  13   0   8        0.01        2.42     13.44 o
  14   0   8      148.23      123.48     11.71 o
 -15   1   8       70.44       68.81     10.49 o
 -14   1   8       47.46       57.69      8.92 o
 -13   1   8       34.28       27.98      9.63 o
 -12   1   8      574.04      581.78      9.38 o
 -11   1   8      841.83      848.15      9.07 o
 -10   1   8      730.69      755.55      8.74 o
  -9   1   8       18.42       22.72      5.87 o
  -8   1   8     1420.37     1379.28     12.63 o
  -7   1   8      310.57      287.28      6.67 o
  -6   1   8       33.72       26.58      5.57 o
  -5   1   8     5124.28     5077.62     26.83 o
  -4   1   8      816.78      833.84      8.13 o
  -3   1   8      139.51      141.89      6.33 o
  -2   1   8      817.52      782.02      7.85 o
  -1   1   8      528.27      507.49      8.23 o
   0   1   8      288.44      302.35      7.40 o
   1   1   8     2080.51     2082.75     30.90 o
   2   1   8      414.81      375.76      8.17 o
   3   1   8     1542.00     1535.11     10.95 o
   4   1   8     1830.63     1677.14     19.26 o
   5   1   8      952.38      991.81     21.78 o
   6   1   8     2638.26     2645.82     22.15 o
   7   1   8     1838.74     1849.12     21.48 o
   8   1   8        4.83       12.09      9.23 o
   9   1   8        1.61       -2.03      9.21 o
  10   1   8      217.98      200.97     10.33 o
  11   1   8       17.70       34.24     10.59 o
  12   1   8       13.61       10.65      8.22 o
  13   1   8       15.31       25.79      7.69 o
  14   1   8        0.33        5.18      7.94 o
 -15   2   8      218.60      196.08     10.75 o
 -14   2   8        0.44        6.32      9.87 o
 -13   2   8      442.93      451.71     14.80 o
 -12   2   8       25.49       33.54      7.53 o
 -11   2   8      860.24      804.35     15.48 o
 -10   2   8        0.79        4.63      6.13 o
  -9   2   8       34.25       28.44      5.98 o
  -8   2   8      148.22      136.08      6.35 o
  -7   2   8        0.59        3.45      5.81 o
  -6   2   8      329.73      316.45      6.90 o
  -5   2   8     1154.60     1146.10      9.96 o
  -4   2   8       14.18       16.83      5.73 o
  -2   2   8        1.08        6.62      4.84 o
  -1   2   8       37.28       33.85      5.57 o
   0   2   8        7.35        8.01      5.73 o
   1   2   8     5928.37     5952.01     39.47 o
   2   2   8      125.63      127.26      7.80 o
   3   2   8     3680.80     3671.98     63.11 o
   4   2   8       29.58       34.75      7.79 o
   5   2   8       81.38      107.83     10.85 o
   6   2   8        5.17       10.75      7.17 o
   7   2   8       67.44       67.70     11.94 o
   8   2   8       23.43       23.00      8.97 o
   9   2   8       28.69       19.81      9.37 o
  10   2   8        0.07        2.31      9.88 o
  11   2   8       20.73       18.81      8.18 o
  12   2   8        1.36       -5.51      7.47 o
  13   2   8       14.50       22.91      7.63 o
  14   2   8        5.31        3.05      8.41 o
 -15   3   8       95.82       92.64     10.38 o
 -14   3   8       96.81       93.69      9.73 o
 -13   3   8       64.94       62.65      8.95 o
 -12   3   8      118.84      126.86      7.59 o
 -11   3   8       28.17       27.73      6.80 o
 -10   3   8      253.34      243.36      7.80 o
  -9   3   8     1038.57      991.69     16.16 o
  -8   3   8       44.59       35.01      5.87 o
  -7   3   8      149.42      147.97      6.34 o
  -6   3   8        5.50        5.40      5.84 o
  -5   3   8     1203.00     1247.96      8.64 o
  -4   3   8     4342.10     4447.31     19.12 o
  -3   3   8     5790.68     5408.27     31.69 o
  -2   3   8      182.79      210.87      5.83 o
  -1   3   8     5889.26     5738.05     70.25 o
   0   3   8     1894.40     1796.22     27.96 o
   1   3   8        0.20        9.60      6.69 o
   2   3   8     1778.79     1952.32     12.58 o
   3   3   8      194.43      238.66      7.49 o
   4   3   8       37.79       30.28      6.54 o
   5   3   8      254.42      269.98      7.25 o
   6   3   8      519.53      492.49      9.27 o
   7   3   8      595.56      592.73     11.45 o
   8   3   8      423.37      414.48     11.51 o
   9   3   8       18.05       25.74      9.99 o
  10   3   8        7.21       11.54      6.74 o
  11   3   8      346.92      338.53      9.95 o
  12   3   8       37.91       32.20      8.69 o
  13   3   8      144.90      161.81      8.66 o
  14   3   8       45.33       51.15      8.48 o
 -14   4   8       85.17       96.99      8.69 o
 -13   4   8        3.21        9.96      8.08 o
 -12   4   8       79.79       82.44      7.61 o
 -11   4   8        9.73        6.80      7.25 o
 -10   4   8      184.07      184.08      7.17 o
  -9   4   8       45.60       50.65      6.17 o
  -8   4   8       75.54       83.85      6.97 o
  -7   4   8       10.71        8.81      6.12 o
  -6   4   8      324.00      289.14      6.31 o
  -5   4   8       88.32       91.24      5.65 o
  -4   4   8      549.00      532.73      6.51 o
  -3   4   8       16.74       18.71      5.70 o
  -2   4   8      718.35      772.66      9.69 o
  -1   4   8        3.80        8.05      5.63 o
   0   4   8     3576.05     3863.95     61.44 o
   1   4   8       33.23       29.82      5.26 o
   2   4   8     1143.48     1104.55     21.70 o
   3   4   8       40.90       34.75      6.53 o
   4   4   8      248.61      261.81      8.87 o
   5   4   8      133.56      134.07      7.50 o
   6   4   8      322.95      329.77     11.00 o
   7   4   8        2.98        5.38      6.72 o
   8   4   8      356.73      362.46      7.87 o
   9   4   8       21.04       33.41      7.31 o
  10   4   8        0.11        1.56      6.48 o
  11   4   8        1.41        4.92      8.70 o
  12   4   8       20.08       30.62      9.34 o
  13   4   8        3.83       16.47      8.54 o
 -14   5   8      441.98      384.39     14.72 o
 -13   5   8       27.30       39.74      9.73 o
 -12   5   8      217.74      219.29      8.16 o
 -11   5   8      166.34      179.27      8.18 o
 -10   5   8      181.52      167.58      7.39 o
  -9   5   8       68.98       64.56      7.25 o
  -8   5   8      525.12      532.31      8.22 o
  -7   5   8       61.62       73.71      6.83 o
  -6   5   8     1254.90     1293.31     11.56 o
  -5   5   8      184.08      178.71      6.49 o
  -4   5   8      786.84      696.61      7.18 o
  -3   5   8      183.18      191.16      5.86 o
  -2   5   8       45.43       58.57      5.69 o
  -1   5   8       23.83       32.36      5.55 o
   0   5   8     1751.74     1692.24     28.29 o
   1   5   8       78.17       85.94      5.48 o
   2   5   8     1423.70     1370.19     27.20 o
   3   5   8        1.70        8.73      6.13 o
   4   5   8       57.80       41.40      6.63 o
   5   5   8      467.33      473.45      6.70 o
   6   5   8     1535.77     1516.57     13.40 o
   7   5   8        8.46       12.05      5.90 o
   8   5   8        2.50        7.90      7.33 o
   9   5   8      298.52      296.11     10.18 o
  10   5   8      556.41      537.79      9.11 o
  11   5   8       33.48       28.83      7.90 o
  12   5   8       39.81       40.59      8.34 o
  13   5   8        2.32        2.08      7.83 o
 -13   6   8      174.14      195.78     12.59 o
 -12   6   8       27.55       27.80      7.95 o
 -11   6   8       31.42       47.92      7.70 o
 -10   6   8       70.96       78.95      8.21 o
  -9   6   8     1014.52     1027.42     18.79 o
  -8   6   8        7.41        9.98      6.94 o
  -7   6   8      229.38      244.11      7.70 o
  -6   6   8      198.76      196.03      6.79 o
  -5   6   8     2963.08     2909.46     16.58 o
  -4   6   8       46.80       42.73      5.49 o
  -3   6   8     1983.10     1983.05     24.91 o
  -2   6   8        7.86       12.05      5.39 o
  -1   6   8     1210.75     1183.76     20.48 o
   0   6   8        7.12       10.60      4.81 o
   1   6   8      637.46      616.97     15.80 o
   2   6   8       11.54       10.15      5.36 o
   3   6   8      118.75      126.66      5.79 o
   4   6   8      359.38      329.93      8.49 o
   5   6   8     1768.54     1800.54     35.60 o
   6   6   8        0.25       15.54      6.10 o
   7   6   8       41.60       30.31      7.02 o
   8   6   8        8.01       10.42      6.02 o
   9   6   8      414.39      408.56      7.81 o
  10   6   8       55.81       49.47      7.14 o
  11   6   8      143.00      120.82      8.08 o
  12   6   8        4.88       16.19      6.96 o
 -12   7   8        2.73       10.66     12.03 o
 -11   7   8      121.80      123.51      8.53 o
 -10   7   8       48.23       64.38      7.77 o
  -9   7   8       16.96       29.46      7.55 o
  -8   7   8       21.52       26.40      7.48 o
  -7   7   8      698.94      703.02     12.09 o
  -6   7   8       60.55       67.70      6.65 o
  -5   7   8      459.04      448.32      7.06 o
  -4   7   8       14.24       17.35      5.63 o
  -3   7   8        2.64        5.89      5.16 o
  -2   7   8        1.86        6.51      5.26 o
  -1   7   8      461.50      477.30      6.46 o
   0   7   8        8.40        7.17      4.96 o
   1   7   8      477.88      500.52      6.50 o
   2   7   8       62.11       58.70      5.17 o
   3   7   8       52.36       55.38      5.93 o
   4   7   8       35.42       41.08      5.87 o
   5   7   8       10.81       16.23      6.22 o
   6   7   8      150.67      159.87      7.47 o
   7   7   8       55.47       52.87      7.21 o
   8   7   8       88.68       96.35      8.18 o
   9   7   8      104.13       98.73      7.32 o
  10   7   8       45.17       56.57      7.65 o
  11   7   8      117.93      100.04      7.92 o
 -11   8   8        2.47       12.26     10.34 o
 -10   8   8      124.00      129.95      8.71 o
  -9   8   8       86.88      101.96      8.31 o
  -8   8   8        0.70        3.45      7.65 o
  -7   8   8        3.46        3.76      6.77 o
  -6   8   8      298.43      303.04      7.43 o
  -5   8   8      100.29      102.32      6.46 o
  -4   8   8      545.26      566.24      7.00 o
  -3   8   8       37.61       40.50      5.37 o
  -2   8   8      430.60      419.32      6.95 o
  -1   8   8        1.37        7.23      5.19 o
   0   8   8        0.29       10.22      5.69 o
   1   8   8      861.06      850.66     18.87 o
   2   8   8       20.87       30.84      5.33 o
   3   8   8        1.53       -1.79      5.38 o
   4   8   8       93.52      113.95      6.10 o
   5   8   8       37.37       35.38      6.53 o
   6   8   8      418.80      409.25     11.89 o
   7   8   8       95.76       85.71      6.88 o
   8   8   8        0.51        5.25      7.06 o
   9   8   8        7.00        8.40      7.64 o
  -9   9   8        3.90       15.31      8.46 o
  -8   9   8        5.09        7.14      8.23 o
  -7   9   8        0.09       -0.22      7.96 o
  -6   9   8       29.88       24.87      6.77 o
  -5   9   8       48.79       45.06      6.42 o
  -4   9   8      707.19      679.66     10.17 o
  -3   9   8       21.04       24.17      6.35 o
  -2   9   8      240.33      243.32      5.98 o
  -1   9   8       22.22       24.70      5.86 o
   0   9   8      998.26      990.78     14.16 o
   1   9   8        4.90       10.95      5.82 o
   2   9   8        3.63       12.89      5.71 o
   3   9   8       64.43       57.66      6.46 o
   4   9   8      330.41      317.38     10.01 o
   5   9   8       29.35       30.16      6.91 o
   6   9   8       32.78       34.06      7.17 o
   7   9   8       41.18       36.27      7.32 o
  -6  10   8       63.00       60.83      8.52 o
  -5  10   8        0.16        8.97      6.68 o
  -4  10   8        7.36       15.89      7.19 o
  -3  10   8       76.67       84.58      6.68 o
  -2  10   8        0.36        7.33      6.44 o
  -1  10   8       33.44       31.01      6.31 o
   0  10   8      189.47      177.96      6.66 o
   1  10   8        1.22        5.12      6.65 o
   2  10   8      147.32      148.87      6.64 o
   3  10   8       29.30       37.24      7.27 o
   4  10   8       15.30        9.07      7.37 o
   5  10   8       87.75       93.66      8.02 o
 -15   1   9      167.36      152.11      9.00 o
 -14   1   9       90.97      100.65      9.12 o
 -13   1   9       17.76       22.57      9.57 o
 -12   1   9      854.71      852.18     12.45 o
 -11   1   9      389.95      404.30      7.51 o
 -10   1   9      313.23      315.66      7.00 o
  -9   1   9        0.27        9.89      5.80 o
  -8   1   9       63.68       69.97      5.63 o
  -7   1   9      468.19      438.10      6.79 o
  -6   1   9     1462.73     1421.85      9.25 o
  -5   1   9     4333.50     4451.14     31.64 o
  -4   1   9     7062.11     7144.15     48.65 o
  -3   1   9      767.01      822.15      7.98 o
  -2   1   9     1329.16     1238.07     11.25 o
  -1   1   9      168.81      150.08      6.19 o
   0   1   9      943.16      999.49      9.30 o
   1   1   9      498.00      519.02      9.10 o
   2   1   9      662.41      669.89     13.51 o
   3   1   9     1769.13     1763.44     11.27 o
   4   1   9      912.13      891.87     10.35 o
   5   1   9        5.61        2.78      7.21 o
   6   1   9      209.48      209.58     10.02 o
   7   1   9     1527.06     1528.64     21.64 o
   8   1   9      280.47      298.28     14.23 o
   9   1   9       28.56       27.29      9.49 o
  10   1   9      344.50      335.09     17.35 o
  11   1   9        0.60        8.13     11.71 o
  12   1   9       93.47      101.02      8.74 o
  13   1   9      193.62      213.76      8.34 o
  14   1   9        0.82       -2.27      8.07 o
 -15   2   9       12.28       15.37      9.93 o
 -14   2   9       45.91       42.71      9.95 o
 -13   2   9       13.45       11.64      7.50 o
 -12   2   9     1212.40     1194.04     16.07 o
 -11   2   9      303.51      294.16      8.14 o
 -10   2   9      703.77      686.49     14.55 o
  -9   2   9       20.40       18.10      6.56 o
  -8   2   9      582.84      532.26      7.40 o
  -7   2   9       13.38       11.19      5.87 o
  -6   2   9     3547.47     3409.47     16.25 o
  -5   2   9      130.17      121.92      5.73 o
  -4   2   9     6260.80     6288.40     31.55 o
  -3   2   9       12.26       12.36      4.77 o
  -2   2   9       40.13       26.18      4.84 o
  -1   2   9        1.98        4.75      5.49 o
   0   2   9     8181.34     8411.72     65.76 o
   1   2   9       95.12       96.24      6.54 o
   2   2   9     2738.35     2623.39     29.96 o
   3   2   9      133.51      125.64      8.54 o
   4   2   9     1297.15     1372.03     11.92 o
   5   2   9       10.54        5.96      7.48 o
   6   2   9        0.91        4.39      7.69 o
   7   2   9        0.03       -1.45      8.63 o
   8   2   9     1540.29     1575.95     41.50 o
   9   2   9        1.68       -1.29     10.72 o
  10   2   9       44.95       35.13     10.63 o
  11   2   9        1.98        4.99      8.22 o
  12   2   9       70.31       82.57      8.69 o
  13   2   9        4.01        5.17      9.14 o
  14   2   9       83.84       79.70      8.79 o
 -15   3   9      181.00      186.34     12.48 o
 -14   3   9      482.21      459.32     10.68 o
 -13   3   9       26.58       20.55      7.14 o
 -12   3   9      497.57      491.90      9.38 o
 -11   3   9      422.43      420.64      7.76 o
 -10   3   9      631.85      622.15      8.23 o
  -9   3   9      108.65      112.87      6.41 o
  -8   3   9     1425.42     1363.84     20.75 o
  -7   3   9      494.20      502.69      7.90 o
  -6   3   9      843.83      876.55      8.43 o
  -5   3   9      266.70      303.19      6.34 o
  -4   3   9     7665.19     7899.25     55.11 o
  -3   3   9      155.88      131.80      5.74 o
  -2   3   9       54.07       57.14      5.40 o
  -1   3   9      864.05      870.76     16.91 o
   0   3   9     1889.46     1725.32      9.41 o
   1   3   9       51.65       54.95      7.01 o
   2   3   9     2925.85     3143.79     14.70 o
   4   3   9      250.28      239.49      7.57 o
   5   3   9      100.00       95.60      6.87 o
   6   3   9     1228.77     1135.23     10.87 o
   7   3   9        4.50        3.29      7.39 o
   8   3   9       84.95       94.91     10.75 o
   9   3   9        4.22       -2.07     10.36 o
  10   3   9       68.40       65.31      8.01 o
  11   3   9       81.47       87.41      8.72 o
  12   3   9      291.90      244.10      8.97 o
  13   3   9       54.58       68.43     16.23 o
 -14   4   9        0.19       -0.27      8.74 o
 -13   4   9       17.87       14.59      7.61 o
 -12   4   9       31.24       31.47      7.56 o
 -11   4   9      692.02      694.54      9.55 o
 -10   4   9        8.52       12.16      6.78 o
  -9   4   9       45.65       38.85      6.20 o
  -8   4   9       24.05       28.03      6.24 o
  -7   4   9        0.62        4.21      6.08 o
  -6   4   9        7.27       10.63      5.45 o
  -5   4   9      970.69      912.87      7.29 o
  -4   4   9        0.00        2.92      4.92 o
  -3   4   9     1761.39     1532.85     14.30 o
  -2   4   9        1.34       11.22      5.49 o
  -1   4   9     2564.31     2833.51     42.98 o
   0   4   9       94.53       94.66      5.89 o
   1   4   9       11.46       20.86      5.44 o
   2   4   9       31.54       27.46      6.57 o
   3   4   9      380.51      343.54      7.13 o
   4   4   9        5.84       15.70      6.88 o
   5   4   9     1686.80     1633.57     13.06 o
   6   4   9        7.89        8.51      6.74 o
   7   4   9       27.59       30.54      6.21 o
   8   4   9        0.87        6.12      8.11 o
   9   4   9     1019.90     1083.63     10.79 o
  10   4   9        5.45        6.55      7.29 o
  11   4   9      148.82      151.98      9.03 o
  12   4   9        2.89        1.71      9.00 o
  13   4   9        0.19        9.95     10.04 o
 -14   5   9      237.43      242.62     11.61 o
 -13   5   9       51.15       49.32      8.38 o
 -12   5   9       42.63       35.63      6.93 o
 -11   5   9       19.82       20.92      7.72 o
 -10   5   9      120.57      116.01      7.76 o
  -9   5   9      104.40      115.92      7.34 o
  -8   5   9      149.86      160.80      7.54 o
  -7   5   9     1225.90     1214.24      9.87 o
  -6   5   9        4.88       10.32      6.07 o
  -5   5   9      391.73      366.62      6.86 o
  -4   5   9       21.70       28.39      5.77 o
  -3   5   9      600.89      645.73      7.35 o
  -2   5   9      132.39      140.87      5.67 o
  -1   5   9     1154.37     1231.10     14.38 o
   0   5   9      382.93      351.64      6.18 o
   1   5   9      214.17      221.71      9.77 o
   2   5   9      887.72      855.11     23.91 o
   3   5   9       26.66       48.43     13.29 o
   4   5   9       55.97       52.45      6.44 o
   5   5   9      233.25      272.33      9.02 o
   6   5   9      755.58      707.90      9.05 o
   7   5   9       32.55       54.80      6.47 o
   8   5   9        8.31       16.25      7.35 o
   9   5   9      830.13      777.87     28.36 o
  10   5   9      101.41       98.43      7.47 o
  11   5   9      129.79      108.71      8.22 o
  12   5   9       21.95       24.07      8.31 o
 -13   6   9       20.06       25.86     10.51 o
 -12   6   9      180.60      163.34      8.75 o
 -11   6   9        2.90       10.86      7.79 o
 -10   6   9      162.53      149.64      7.99 o
  -9   6   9      352.60      364.52      8.38 o
  -8   6   9       83.31       83.09      7.27 o
  -7   6   9       42.95       44.03      7.17 o
  -6   6   9     1411.14     1443.36     13.33 o
  -5   6   9      200.65      188.06      6.42 o
  -4   6   9      114.75       99.40      5.51 o
  -3   6   9      178.07      173.91      5.94 o
  -2   6   9       15.35       17.77      5.42 o
  -1   6   9      136.04      133.06      5.78 o
   0   6   9        0.04       10.74      5.69 o
   1   6   9       95.87      103.09      5.57 o
   2   6   9      632.43      634.55     11.27 o
   3   6   9        8.88       14.46      5.55 o
   4   6   9     1594.07     1430.54     31.74 o
   5   6   9      155.25      168.13      6.54 o
   6   6   9      251.68      240.43      6.54 o
   7   6   9        3.15       10.25      6.17 o
   8   6   9       94.76       97.76      6.11 o
   9   6   9       19.47       39.20      7.04 o
  10   6   9      183.75      180.18      7.50 o
  11   6   9       45.01       42.63      6.77 o
 -12   7   9        6.02        4.47      8.41 o
 -11   7   9        6.17       12.11      8.21 o
 -10   7   9       77.83       66.37      7.24 o
  -9   7   9        2.98       10.20      7.65 o
  -8   7   9       40.39       35.78      6.70 o
  -7   7   9       33.04       38.54      6.54 o
  -6   7   9       16.25       23.36      6.55 o
  -5   7   9       23.07       21.79      6.07 o
  -4   7   9     1063.22     1057.76      8.83 o
  -3   7   9        0.30        4.32      5.39 o
  -2   7   9      108.66      121.24      5.86 o
  -1   7   9       92.37       92.14      5.46 o
   0   7   9       19.66       23.39      5.36 o
   1   7   9      104.84      103.65      5.30 o
   2   7   9       80.35       99.03      5.37 o
   3   7   9       16.32       22.05      5.81 o
   4   7   9      235.71      240.02      7.01 o
   5   7   9       20.29       19.23      6.01 o
   6   7   9      383.85      397.32     11.37 o
   7   7   9       21.22       25.27      6.37 o
   8   7   9      293.49      286.38      8.51 o
   9   7   9        0.16       -3.14      6.58 o
  10   7   9      199.75      212.06      8.99 o
 -10   8   9      180.46      171.57      8.77 o
  -9   8   9      430.28      448.13     13.49 o
  -8   8   9       45.56       39.07      7.96 o
  -7   8   9      305.33      319.38      8.33 o
  -6   8   9       53.02       61.35      6.91 o
  -5   8   9        0.50        6.27      6.06 o
  -4   8   9        0.03       -6.52      6.38 o
  -3   8   9      299.14      314.44      6.21 o
  -2   8   9       58.58       52.97      5.26 o
  -1   8   9        0.30        3.61      5.69 o
   0   8   9        0.02        4.64      5.38 o
   1   8   9     4084.00     4099.88     71.82 o
   2   8   9       15.39       20.19      5.05 o
   3   8   9       63.21       58.75      6.27 o
   4   8   9       92.18       94.64      6.52 o
   5   8   9      132.21      135.00      6.71 o
   6   8   9        0.41        7.01      6.57 o
   7   8   9      757.68      658.09     16.80 o
   8   8   9        0.65        4.29      7.25 o
   9   8   9        8.46       15.92      7.79 o
  -9   9   9       14.47       13.55      7.61 o
  -8   9   9        8.30       16.07      8.00 o
  -7   9   9       21.88       24.43      8.13 o
  -6   9   9       12.08       12.44      7.13 o
  -5   9   9     1615.47     1576.72      9.26 o
  -4   9   9       42.74       41.74      7.07 o
  -3   9   9      366.07      384.89     10.21 o
  -2   9   9       13.34       14.88      6.03 o
  -1   9   9       96.81      113.05      6.18 o
   0   9   9       51.78       49.06      5.89 o
   1   9   9      112.09      124.88      6.27 o
   2   9   9       12.44       12.69      5.89 o
   3   9   9      774.37      697.25     23.30 o
   4   9   9       12.58       12.51      6.77 o
   5   9   9      349.95      325.32      7.90 o
   6   9   9        3.43        5.10      6.94 o
   7   9   9      349.06      303.68      8.70 o
  -6  10   9       39.27       38.37      8.26 o
  -5  10   9       15.34       12.33      7.50 o
  -4  10   9        0.45        8.20      7.44 o
  -3  10   9       21.20       21.98      6.85 o
  -2  10   9       96.05       96.34      7.08 o
  -1  10   9        3.52        6.00      5.93 o
   0  10   9      317.72      305.04      6.83 o
   1  10   9       13.97       18.57      6.50 o
   2  10   9      322.93      300.48      7.94 o
   3  10   9       16.41       25.87      7.00 o
   4  10   9       26.74       31.83      7.42 o
   5  10   9       18.63       20.17      7.36 o
 -15   0  10      100.10       96.53     13.11 o
 -14   0  10        5.30       16.73     10.69 o
 -13   0  10       14.61       18.67     10.05 o
 -11   0  10       33.38       31.60      9.08 o
 -10   0  10     2114.33     1932.71     37.84 o
  -9   0  10        0.26        6.55      8.19 o
  -8   0  10       31.40       18.16      7.48 o
  -7   0  10      189.54      194.26      8.68 o
  -6   0  10     2090.69     1902.84     23.72 o
  -5   0  10       28.20       26.35      8.03 o
  -3   0  10      615.46      649.18     11.44 o
  -2   0  10    14982.99    16231.63    132.58 o
  -1   0  10      370.14      357.31      9.83 o
   0   0  10     1654.37     1772.96     43.12 o
   1   0  10      171.12      172.16      8.97 o
   2   0  10     4326.04     4060.52     30.29 o
   3   0  10        1.19       -3.00      8.56 o
   4   0  10     3898.57     3467.31     28.39 o
   5   0  10        7.91        7.27      8.76 o
   6   0  10      101.00      107.66     10.04 o
   7   0  10        3.19        6.69     13.17 o
   8   0  10     1208.02     1125.29     18.41 o
   9   0  10        2.08        2.34     13.17 o
  10   0  10       73.05       67.16     14.17 o
  11   0  10        5.19       -3.35     14.06 o
  12   0  10      356.06      354.79     20.08 o
  13   0  10        2.79        9.00     10.93 o
  14   0  10      316.34      295.26     14.22 o
 -15   1  10      252.48      238.70     10.23 o
 -14   1  10       18.49       25.26      8.03 o
 -13   1  10        2.73        1.93      6.91 o
 -12   1  10       44.76       45.56      6.18 o
 -11   1  10        0.70        1.38      5.90 o
 -10   1  10     1576.13     1481.57      9.76 o
  -9   1  10      324.33      282.50      6.84 o
  -8   1  10      888.32      855.77      8.11 o
  -7   1  10      149.73      155.97      6.06 o
  -6   1  10     3550.77     3635.81     18.58 o
  -5   1  10     1075.10     1117.83     15.73 o
  -4   1  10     5611.30     5801.66     44.97 o
  -3   1  10     2261.88     2319.03     16.22 o
   0   1  10        2.89       11.83      6.28 o
   1   1  10      219.83      220.97      7.47 o
   2   1  10      666.77      615.87      8.56 o
   3   1  10     1192.39     1202.53     12.11 o
   4   1  10      184.81      173.78      7.79 o
   5   1  10       13.73       24.44      7.39 o
   6   1  10      159.87      173.59      9.90 o
   7   1  10      291.87      326.34     10.80 o
   8   1  10      368.39      397.65     16.85 o
   9   1  10      188.51      205.61     10.26 o
  10   1  10      354.12      363.29     18.74 o
  11   1  10        3.24       10.02     10.48 o
  12   1  10       17.07        7.87     10.77 o
  13   1  10      235.18      220.89      9.74 o
  14   1  10       28.29       30.62      8.17 o
 -15   2  10       85.39       87.63      8.96 o
 -14   2  10        5.41       12.98      8.97 o
 -13   2  10        2.72       10.99      7.89 o
 -12   2  10       21.73       20.54      7.23 o
 -11   2  10       24.33       13.05      6.82 o
 -10   2  10       70.89       72.12      6.48 o
  -9   2  10      822.62      758.41     10.15 o
  -8   2  10        0.63        1.35      5.85 o
  -7   2  10     5009.79     4898.27     19.53 o
  -6   2  10       16.96       22.49      6.00 o
  -5   2  10     2193.70     2124.15     18.21 o
  -4   2  10       27.14       34.48      5.39 o
  -3   2  10      201.79      175.26      5.77 o
  -2   2  10        1.88       10.09      5.43 o
  -1   2  10     6323.12     6497.34     44.84 o
   0   2  10      191.24      191.99      6.58 o
   1   2  10       27.50       21.58      6.23 o
   2   2  10        3.11        6.90      6.07 o
   3   2  10     1019.03     1128.55     22.79 o
   4   2  10        7.94       10.28      7.45 o
   5   2  10     1998.23     1920.54     32.53 o
   6   2  10        0.05        6.86      6.26 o
   7   2  10      699.94      685.84     22.87 o
   8   2  10       16.07       24.02      9.39 o
   9   2  10        0.77       14.08      7.69 o
  10   2  10        7.59       14.48      9.99 o
  11   2  10        0.24        1.70     10.09 o
  12   2  10        0.00       -2.37      9.10 o
  13   2  10       10.82       14.98      9.00 o
 -15   3  10       10.13       25.68      9.77 o
 -14   3  10      488.02      488.06     13.64 o
 -13   3  10       55.52       61.31      7.45 o
 -12   3  10       76.82       82.16      7.11 o
 -11   3  10      740.69      737.90     11.69 o
 -10   3  10      166.60      173.83      6.57 o
  -9   3  10      107.50      113.74      6.49 o
  -8   3  10      535.05      516.75      7.58 o
  -7   3  10      180.43      172.82      6.82 o
  -6   3  10      423.08      440.19      6.75 o
  -5   3  10      293.20      248.27      6.31 o
  -4   3  10     2935.93     2992.26     26.02 o
  -2   3  10      159.99      169.81      5.27 o
  -1   3  10      377.15      391.32      7.95 o
   0   3  10      427.54      395.30      6.48 o
   1   3  10      115.74      115.95      6.98 o
   2   3  10      930.43     1055.08      9.67 o
   3   3  10     2872.64     2688.90     29.61 o
   4   3  10       19.87       23.19      6.06 o
   5   3  10       35.88       34.02      5.94 o
   6   3  10      357.84      325.33      8.86 o
   7   3  10       75.76       62.53      8.19 o
   8   3  10       40.71       49.54      9.67 o
   9   3  10      104.79      123.62      9.94 o
  10   3  10       37.31       23.87     11.55 o
  11   3  10        6.83       11.09      8.37 o
  12   3  10      183.84      186.68      9.95 o
  13   3  10      111.94      106.62     10.21 o
 -14   4  10      550.40      562.55     19.72 o
 -13   4  10       10.34       15.92      8.11 o
 -12   4  10        0.18        0.47      7.68 o
 -11   4  10        0.69        0.61      7.14 o
 -10   4  10      276.58      288.90      8.25 o
  -9   4  10      133.18      133.82      7.20 o
  -8   4  10      129.53      155.05      7.21 o
  -7   4  10        1.45        8.28      6.07 o
  -6   4  10       73.31       91.35      5.85 o
  -5   4  10      124.47      124.09      6.13 o
  -4   4  10       77.72       96.07      5.59 o
  -3   4  10       37.52       30.33      5.33 o
  -2   4  10      476.56      427.19      8.60 o
  -1   4  10       29.03       36.51      5.33 o
   0   4  10        4.08       17.98      5.20 o
   1   4  10       54.32       52.54      6.09 o
   2   4  10       11.68       22.61      6.67 o
   3   4  10       55.67       52.34      6.73 o
   4   4  10      195.06      183.13      7.16 o
   5   4  10       31.26       37.06      7.34 o
   6   4  10       64.59       65.04      6.01 o
   7   4  10        0.19        4.98      7.09 o
   8   4  10       87.33       93.45      8.37 o
   9   4  10       36.56       39.96      7.24 o
  10   4  10      143.14      134.26      7.62 o
  11   4  10        9.67       15.92      7.60 o
  12   4  10      177.85      165.10      9.58 o
  13   4  10        0.12        1.55      8.53 o
 -13   5  10      138.73      128.97      8.91 o
 -12   5  10      141.91      145.58      8.57 o
 -11   5  10       22.34       22.73      7.69 o
 -10   5  10        9.82       18.05      6.50 o
  -9   5  10       62.44       54.78      7.60 o
  -8   5  10     2644.79     2673.41     12.80 o
  -7   5  10      140.91      137.27      7.48 o
  -6   5  10     1108.81     1064.58      9.36 o
  -5   5  10      119.81      105.40      6.46 o
  -4   5  10      144.36      141.43      6.13 o
  -3   5  10      142.81      133.44      6.12 o
  -2   5  10      302.07      279.59      6.33 o
  -1   5  10     1152.87     1175.13     22.89 o
   0   5  10      561.96      506.52     14.75 o
   1   5  10      614.59      586.61     12.98 o
   2   5  10     2707.52     2547.54     64.63 o
   3   5  10       18.55       26.86      5.96 o
   4   5  10      231.15      214.98      6.62 o
   5   5  10       69.78       73.65      7.64 o
   6   5  10     2310.73     2303.84     16.44 o
   7   5  10       21.42       17.14      7.63 o
   8   5  10      192.20      216.74      7.83 o
   9   5  10       88.58       82.10      7.86 o
  10   5  10      235.60      224.35      7.49 o
  11   5  10       25.40       17.67      8.10 o
  12   5  10       74.20       68.76      8.71 o
 -13   6  10      697.10      661.83     11.71 o
 -12   6  10       16.33       17.21      8.34 o
 -11   6  10      106.91       87.43      8.20 o
 -10   6  10       33.72       29.27      7.71 o
  -9   6  10     1057.19     1108.79     12.87 o
  -8   6  10      144.70      151.45      7.65 o
  -7   6  10      631.70      640.38      8.09 o
  -6   6  10       51.09       54.81      6.50 o
  -5   6  10      680.64      696.43     16.61 o
  -4   6  10       78.79       68.23      6.04 o
  -3   6  10     1847.62     1885.38     21.66 o
  -2   6  10        2.41       12.33      5.58 o
  -1   6  10      600.38      560.86     12.27 o
   0   6  10       35.57       37.63      5.78 o
   1   6  10       80.07       73.97      5.87 o
   2   6  10      336.13      320.65     11.21 o
   3   6  10     1302.32     1269.98     37.64 o
   4   6  10      114.46      107.04      5.86 o
   5   6  10      307.33      331.10     10.69 o
   6   6  10        0.20        7.20      5.95 o
   7   6  10      335.25      313.04     10.25 o
   8   6  10        2.71        0.84      6.52 o
   9   6  10        0.57        5.35      6.78 o
  10   6  10        9.55        9.56      7.06 o
  11   6  10      256.97      226.04      7.96 o
 -11   7  10      307.33      299.05      9.31 o
 -10   7  10        5.02        4.49      7.85 o
  -9   7  10      106.52      118.88      8.07 o
  -8   7  10       10.09        6.29      6.60 o
  -7   7  10       19.07       28.05      6.70 o
  -6   7  10        8.89       21.22      6.51 o
  -5   7  10       48.89       61.95      6.68 o
  -4   7  10      457.71      473.19      7.24 o
  -3   7  10        2.83       10.64      5.59 o
  -2   7  10       72.15       72.87      5.65 o
  -1   7  10       22.68       29.56      5.41 o
   0   7  10       16.41       16.18      5.21 o
   1   7  10      349.39      325.05      8.32 o
   2   7  10       34.54       37.91      5.69 o
   3   7  10        0.02        5.59      5.66 o
   4   7  10       13.22       17.35      6.01 o
   5   7  10      327.52      312.05      7.73 o
   6   7  10        8.81       16.18      6.27 o
   7   7  10      220.01      200.13      6.81 o
   8   7  10       24.45       28.88      6.78 o
   9   7  10        3.17       15.22      7.37 o
  10   7  10       33.53       36.76      7.66 o
 -10   8  10      225.99      227.94      9.21 o
  -9   8  10      222.60      207.06      8.85 o
  -8   8  10       14.89       14.54      8.03 o
  -7   8  10      139.22      139.60      8.26 o
  -6   8  10      719.03      771.01     11.25 o
  -5   8  10        3.27        7.42      6.72 o
  -4   8  10        3.91        8.06      6.13 o
  -3   8  10      115.06      124.25      6.35 o
  -2   8  10      191.61      185.28      6.01 o
  -1   8  10        4.28        1.59      5.53 o
   0   8  10      448.27      440.90      8.40 o
   1   8  10      632.86      612.81     18.98 o
   2   8  10       65.33       65.02      5.65 o
   3   8  10       12.38       11.29      6.33 o
   4   8  10      290.14      308.17      7.03 o
   5   8  10       44.53       50.57      6.60 o
   6   8  10       19.01       15.99      6.42 o
   7   8  10      191.20      172.44      7.30 o
   8   8  10       73.28       77.52      6.85 o
   9   8  10        1.70        2.95      7.67 o
  -8   9  10        1.96        8.44      8.38 o
  -7   9  10        2.06        2.08      8.15 o
  -6   9  10       17.51       22.74      7.85 o
  -5   9  10      186.08      187.43      7.67 o
  -4   9  10      131.77      149.10      7.25 o
  -3   9  10       96.67      108.57      6.74 o
  -2   9  10        1.52        8.93      6.30 o
  -1   9  10       17.98       20.89      6.22 o
   0   9  10      306.66      278.51      6.79 o
   1   9  10        0.56        3.24      5.93 o
   2   9  10        1.62        5.05      5.74 o
   3   9  10       13.09       16.24      6.70 o
   4   9  10      277.67      266.07     11.75 o
   5   9  10       14.98       20.41      6.68 o
   6   9  10       19.91       17.74      7.46 o
   7   9  10        2.88       10.42      7.21 o
  -5  10  10        0.01       -1.41      6.58 o
  -4  10  10        7.40        9.38      7.29 o
  -3  10  10      166.23      177.42      7.57 o
  -2  10  10       62.83       66.47      7.01 o
  -1  10  10        2.19        5.63      6.76 o
   0  10  10      104.71       93.40      6.48 o
   1  10  10      130.15      117.16      6.69 o
   2  10  10       71.93       71.43      6.69 o
   3  10  10        0.00        4.71      7.16 o
   4  10  10       15.63       21.18      6.69 o
 -15   1  11      306.63      294.70     10.08 o
 -14   1  11       86.14       84.69      8.35 o
 -13   1  11        0.69        1.12      7.30 o
 -12   1  11      132.18      156.96      6.60 o
 -11   1  11        1.61        9.06      6.69 o
 -10   1  11     1951.63     1871.84     21.61 o
  -9   1  11     1584.49     1459.87     11.04 o
  -8   1  11      242.73      233.60      6.26 o
  -7   1  11       77.28       72.78      6.02 o
  -6   1  11     1057.23     1117.30     15.03 o
  -5   1  11       88.32       85.17      5.64 o
  -4   1  11      205.44      217.55      6.17 o
  -3   1  11     1809.78     1975.54     16.18 o
  -2   1  11     1534.83     1667.65     10.43 o
   1   1  11     1069.21     1126.69      9.75 o
   2   1  11     1653.78     1484.20     12.78 o
   3   1  11     1451.35     1432.46     10.10 o
   4   1  11      650.14      637.39     12.10 o
   5   1  11      336.76      315.30     10.99 o
   6   1  11      243.34      269.36     11.32 o
   7   1  11        0.16        3.93      9.10 o
   8   1  11       24.23       15.86      9.42 o
   9   1  11      320.90      324.07     11.00 o
  10   1  11      118.05      122.83     10.41 o
  11   1  11        2.10        6.89     12.11 o
  12   1  11       12.80       23.83     10.61 o
  13   1  11      184.78      178.63      9.94 o
 -15   2  11       26.13       36.35      9.73 o
 -14   2  11       42.00       57.46      8.18 o
 -13   2  11        2.31       14.04      6.82 o
 -12   2  11      357.12      347.49      7.01 o
 -11   2  11       84.80       83.96      6.40 o
 -10   2  11      686.03      735.02      7.78 o
  -9   2  11        0.04        1.97      5.59 o
  -8   2  11      951.79      932.93     12.24 o
  -7   2  11      369.81      349.65      7.68 o
  -6   2  11     3640.72     3571.60     13.11 o
  -5   2  11      410.26      394.99      6.50 o
  -4   2  11      547.27      579.95      6.72 o
  -3   2  11        1.65        4.81      5.44 o
  -2   2  11     2660.06     2635.51     28.06 o
  -1   2  11        1.86        3.06      6.18 o
   0   2  11    10594.11    10774.13     78.12 o
   1   2  11      151.40      150.87      6.53 o
   2   2  11       37.64       52.12      6.01 o
   3   2  11        4.25        2.01      7.40 o
   4   2  11     5195.20     5210.54     29.11 o
   5   2  11        0.01       -0.68      7.65 o
   6   2  11      171.99      169.35      6.90 o
   7   2  11       22.03       34.37      9.27 o
   8   2  11      361.19      378.07     11.30 o
   9   2  11        4.61       16.61      9.62 o
  10   2  11      255.19      246.22     11.22 o
  11   2  11        3.81       18.74     10.67 o
  12   2  11        3.65        1.49      8.86 o
  13   2  11        0.39        7.02      9.24 o
 -14   3  11      144.26      154.87      7.56 o
 -13   3  11       12.36       14.22      7.34 o
 -12   3  11       32.50       32.45      7.51 o
 -11   3  11       31.01       33.33      6.43 o
 -10   3  11      359.47      390.39      7.14 o
  -9   3  11        8.32       15.85      6.39 o
  -8   3  11     1150.32     1142.75     11.11 o
  -7   3  11      466.98      453.08      7.51 o
  -6   3  11      532.70      550.93      7.05 o
  -5   3  11     1423.15     1401.94      8.72 o
  -4   3  11     4409.12     4522.54     18.48 o
  -3   3  11     1178.80     1190.64      9.75 o
  -2   3  11      883.62      786.45     14.70 o
  -1   3  11      106.39      105.09      5.89 o
   0   3  11      462.22      492.22      7.29 o
   1   3  11      269.38      276.52      6.65 o
   2   3  11     1203.51     1296.61     10.42 o
   3   3  11      197.22      193.89      7.63 o
   4   3  11      323.93      318.54      7.64 o
   5   3  11       19.95       26.86      6.53 o
   6   3  11      636.24      580.09      9.39 o
   7   3  11      121.12      108.55      8.36 o
   8   3  11      346.99      359.68     11.08 o
   9   3  11       52.23       66.61      9.94 o
  10   3  11        3.84        6.44     10.32 o
  11   3  11        0.51        3.34      8.64 o
  12   3  11      345.71      309.13     10.16 o
  13   3  11       40.88       40.71      9.47 o
 -14   4  11        6.09        4.48      8.29 o
 -13   4  11      394.12      406.07      9.33 o
 -12   4  11        2.67        6.71      7.86 o
 -11   4  11       66.03       66.76      7.52 o
 -10   4  11        1.88       10.60      7.08 o
  -9   4  11     1728.68     1768.28     20.14 o
  -8   4  11        3.99        5.64      6.56 o
  -7   4  11       86.75      101.25      6.46 o
  -6   4  11        0.43        5.83      5.47 o
  -5   4  11      595.72      531.20      6.90 o
  -4   4  11       90.16       90.53      5.49 o
  -3   4  11      609.88      579.95      6.61 o
  -2   4  11        7.41       10.37      5.35 o
  -1   4  11      542.70      468.12     11.91 o
   0   4  11        0.21        2.63      5.45 o
   1   4  11     3084.68     2962.49     16.12 o
   2   4  11        0.31        4.28      6.60 o
   3   4  11     1628.29     1583.65     21.11 o
   4   4  11       50.80       48.22      6.10 o
   5   4  11      381.54      358.14      7.74 o
   6   4  11        9.36       14.78      7.15 o
   7   4  11        5.86        5.67      7.12 o
   8   4  11        2.59        3.06      7.23 o
   9   4  11      415.84      416.82      9.66 o
  10   4  11        2.33        5.85      7.61 o
  11   4  11       68.98       65.77      8.57 o
  12   4  11       13.33       20.92      8.57 o
 -13   5  11        1.47        9.79      8.75 o
 -12   5  11       16.29       16.59      8.25 o
 -11   5  11        4.29        5.99      7.86 o
 -10   5  11       43.31       44.70      7.97 o
  -9   5  11     1359.06     1409.16     11.76 o
  -8   5  11      630.76      652.96     14.77 o
  -7   5  11      378.50      350.17      6.75 o
  -6   5  11       47.60       36.94      6.37 o
  -5   5  11        1.13        3.12      6.19 o
  -4   5  11      288.58      277.90      6.53 o
  -3   5  11       90.12       94.57      6.03 o
  -2   5  11      492.13      490.62      7.33 o
  -1   5  11     1767.80     1769.58     31.03 o
   0   5  11       83.25       69.65      5.58 o
   1   5  11      638.83      612.07     19.08 o
   2   5  11      381.17      343.19     13.38 o
   3   5  11     1132.38     1134.70     30.03 o
   4   5  11      127.09      121.46      7.15 o
   5   5  11       69.44       69.58      7.55 o
   6   5  11      692.55      676.59      8.87 o
   7   5  11       41.05       36.73      7.06 o
   8   5  11       50.28       63.90      6.71 o
   9   5  11      102.89      108.64      7.64 o
  10   5  11      112.52      108.74      8.14 o
  11   5  11       16.83       16.15      7.12 o
  12   5  11       19.19       17.03      8.43 o
 -12   6  11      371.95      391.75      9.68 o
 -11   6  11        4.04        6.99      8.14 o
 -10   6  11        1.60       11.41      7.80 o
  -9   6  11       78.43       79.40      7.91 o
  -8   6  11      742.75      770.63      9.67 o
  -7   6  11       59.33       51.17      5.68 o
  -6   6  11       13.86       14.91      6.71 o
  -5   6  11      186.10      187.24      6.39 o
  -4   6  11       42.78       54.23      5.42 o
  -3   6  11      355.62      358.66      6.84 o
  -2   6  11      464.03      467.23      6.83 o
  -1   6  11       16.16       19.77      5.64 o
   0   6  11      140.54      142.35      6.54 o
   1   6  11        0.18        9.43      5.43 o
   2   6  11      122.85      139.61      6.80 o
   3   6  11      284.90      282.97      6.85 o
   4   6  11     1255.26     1136.15     27.23 o
   5   6  11      118.11      100.89      6.99 o
   6   6  11       52.57       71.28      6.17 o
   7   6  11       68.30       69.58      6.42 o
   8   6  11        0.44        1.40      5.79 o
   9   6  11        0.74        7.85      6.82 o
  10   6  11       22.84       24.34      7.29 o
  11   6  11       51.83       45.15      7.88 o
 -11   7  11       20.45       20.45      7.34 o
 -10   7  11      361.70      344.54      9.14 o
  -9   7  11        4.57        4.82      7.81 o
  -8   7  11      331.77      322.79      8.52 o
  -7   7  11       37.57       47.43      7.35 o
  -6   7  11        5.41        3.06      6.30 o
  -5   7  11        0.54        8.41      6.28 o
  -4   7  11     1017.08     1009.35     15.14 o
  -3   7  11       59.09       55.88      5.63 o
  -2   7  11        2.43        2.25      5.37 o
  -1   7  11       46.88       51.68      5.51 o
   0   7  11      249.81      235.24      6.12 o
   1   7  11        8.61        4.98      5.41 o
   2   7  11     1124.47     1121.73     25.57 o
   3   7  11        0.26       10.97      5.90 o
   4   7  11       70.37       74.33      5.89 o
   5   7  11       32.73       32.79      6.00 o
   6   7  11       76.16      104.62      7.59 o
   7   7  11       23.35       29.31      6.56 o
   8   7  11        1.85        7.37      6.51 o
   9   7  11        0.01        3.72      6.75 o
  10   7  11      167.30      164.22      8.21 o
 -10   8  11       14.20       17.78      8.70 o
  -9   8  11      460.76      426.11      9.48 o
  -8   8  11       10.06       13.44      7.18 o
  -7   8  11     1093.89     1149.88     21.73 o
  -6   8  11       42.39       47.58      7.65 o
  -5   8  11       18.00       18.13      7.79 o
  -4   8  11       70.54       70.01      6.58 o
  -3   8  11     1299.49     1342.78     19.74 o
  -2   8  11       14.15       11.06      5.74 o
  -1   8  11      163.55      178.56      7.82 o
   0   8  11       27.99       26.19      5.24 o
   1   8  11      629.50      631.86     15.92 o
   2   8  11      108.20      107.70      6.55 o
   3   8  11        9.13        7.82      5.93 o
   4   8  11       62.27       78.39      7.12 o
   5   8  11       47.59       57.76      6.51 o
   6   8  11       38.25       43.82      6.64 o
   7   8  11      586.20      544.07     15.40 o
   8   8  11       33.44       32.74      6.51 o
  -8   9  11        3.05        8.75      9.45 o
  -7   9  11        3.18        6.13      9.20 o
  -6   9  11       42.91       53.65      8.01 o
  -5   9  11     1399.57     1369.46     10.03 o
  -4   9  11       29.88       29.29      6.88 o
  -3   9  11      240.83      249.20      6.99 o
  -2   9  11        3.78        4.12      5.64 o
  -1   9  11      117.67      116.50      6.26 o
   0   9  11        0.01        9.09      6.14 o
   1   9  11      146.18      154.06      6.51 o
   2   9  11        0.06       -5.29      6.34 o
   3   9  11      149.51      150.07      7.06 o
   4   9  11        0.78        4.93      6.89 o
   5   9  11      299.03      308.59     12.73 o
   6   9  11        8.46       18.65      7.21 o
  -5  10  11        3.92        4.65      7.67 o
  -4  10  11       58.21       61.09      7.53 o
  -3  10  11        1.95       12.32      7.04 o
  -2  10  11      280.07      254.97      7.39 o
  -1  10  11        2.11       14.08      6.65 o
   0  10  11       78.53       79.96      6.51 o
   1  10  11       48.12       43.65      6.94 o
   2  10  11      130.70      119.05      7.57 o
   3  10  11        5.24        7.04      7.08 o
 -15   0  12       31.03       28.40     12.78 o
 -14   0  12     2044.69     1880.07     19.83 o
 -13   0  12        0.01        7.09      9.02 o
 -12   0  12     1034.07      956.73     14.88 o
 -11   0  12       40.88       45.64      9.54 o
 -10   0  12      678.76      660.50     10.67 o
  -9   0  12      795.58      731.22     11.90 o
  -8   0  12        8.45        5.49      7.80 o
  -7   0  12       15.92        7.41      7.84 o
  -6   0  12     7780.60     7405.66     59.14 o
  -5   0  12        3.79        7.90      8.39 o
  -4   0  12      250.19      207.42      8.97 o
  -3   0  12        1.09       -0.43      8.19 o
  -2   0  12     3002.32     3166.97     28.73 o
  -1   0  12        1.24        4.73      7.55 o
   1   0  12       55.26       48.88      8.14 o
   2   0  12    14504.29    14966.04    132.99 o
   3   0  12       14.21       15.05      8.99 o
   4   0  12      503.58      459.40     10.81 o
   5   0  12       44.80       52.32      9.15 o
   6   0  12      254.01      249.69     14.84 o
   7   0  12       11.50       15.29     13.28 o
   8   0  12      377.02      368.96     15.84 o
   9   0  12        0.96       12.50     13.61 o
  10   0  12      236.07      227.71     14.62 o
  11   0  12        0.86        9.82     14.73 o
  12   0  12      133.10      105.10     16.07 o
  13   0  12        0.22       16.07     16.29 o
 -15   1  12        4.06        8.34      9.61 o
 -14   1  12       28.77       30.09      7.90 o
 -13   1  12        0.58        4.05      6.33 o
 -12   1  12      239.19      267.72      6.84 o
 -11   1  12       34.65       42.50      6.57 o
 -10   1  12     1698.95     1604.10     19.02 o
  -9   1  12     2191.05     2065.06     10.89 o
  -8   1  12      778.07      738.60      7.90 o
  -7   1  12       53.08       54.67      5.97 o
  -6   1  12     1600.89     1395.15     12.17 o
  -5   1  12      604.16      552.65      7.00 o
  -4   1  12     1790.98     1770.81     12.33 o
  -3   1  12       55.43       40.51      5.84 o
  -2   1  12     1334.82     1412.92      9.22 o
   0   1  12      379.31      335.49      6.86 o
   1   1  12       54.57       57.80      5.99 o
   2   1  12      748.87      659.34      9.58 o
   3   1  12      670.25      655.43      8.29 o
   4   1  12      296.62      323.31      7.48 o
   5   1  12      719.41      668.16      9.73 o
   6   1  12        0.35       -1.84      7.64 o
   7   1  12       25.80       19.02      9.54 o
   8   1  12      142.26      136.84     10.18 o
   9   1  12      500.47      453.57     11.51 o
  10   1  12       30.83       26.68     10.71 o
  11   1  12        0.28       12.15     10.22 o
  12   1  12       70.77       83.43     13.17 o
  13   1  12       66.75       74.33     11.93 o
 -15   2  12      272.94      258.25     10.24 o
 -14   2  12       13.52       16.66      7.88 o
 -13   2  12        0.01        8.33      7.46 o
 -12   2  12       20.92       15.08      6.70 o
 -11   2  12      260.62      259.71      7.08 o
 -10   2  12       43.61       41.67      6.20 o
  -9   2  12      452.49      430.51      9.14 o
  -8   2  12       35.02       36.91      6.50 o
  -7   2  12      411.47      402.86      9.13 o
  -6   2  12      330.11      304.06      6.34 o
  -5   2  12     1766.88     1645.71     14.64 o
  -4   2  12       89.23       90.07      5.20 o
  -3   2  12     3297.06     3199.79     35.43 o
  -2   2  12       15.58       24.30      5.19 o
  -1   2  12       28.90       10.72      5.89 o
   0   2  12       89.14       84.76      6.53 o
   1   2  12     3416.84     3884.23     13.15 o
   2   2  12        1.90        4.39      5.78 o
   3   2  12       50.25       55.21      6.08 o
   4   2  12       39.13       37.56      6.84 o
   5   2  12        3.15        3.88      7.80 o
   6   2  12        5.67       -1.59      7.79 o
   7   2  12      609.80      597.93      9.46 o
   8   2  12       28.21       29.35      9.61 o
   9   2  12       11.79       11.97     10.11 o
  10   2  12        3.56       12.32     10.13 o
  11   2  12      181.31      182.88     11.55 o
  12   2  12        0.17       15.40     10.97 o
  13   2  12       82.10       76.38      9.96 o
 -14   3  12        4.55        6.86      7.50 o
 -13   3  12      184.81      180.89      7.85 o
 -12   3  12        0.99       -1.06      6.98 o
 -11   3  12       29.68       38.78      6.47 o
 -10   3  12       94.78      107.77      6.86 o
  -9   3  12      737.99      735.96     13.13 o
  -8   3  12      599.79      552.80      7.97 o
  -7   3  12     1314.77     1315.18     11.29 o
  -6   3  12      111.71      115.10      5.84 o
  -5   3  12      226.12      233.65      6.04 o
  -4   3  12      869.39      835.49      6.98 o
  -3   3  12      265.81      271.79      6.16 o
  -2   3  12     1276.44     1245.30     22.39 o
  -1   3  12     2331.57     2322.44     19.12 o
   0   3  12       31.55       30.74      5.88 o
   1   3  12      971.05      936.61      8.25 o
   2   3  12      673.32      709.56     11.66 o
   3   3  12        0.60        9.70      6.79 o
   4   3  12      328.49      342.00      7.64 o
   5   3  12        0.25        1.74      6.83 o
   6   3  12      206.60      195.80      8.44 o
   7   3  12      418.68      413.53      9.20 o
   8   3  12      192.19      191.28     10.56 o
   9   3  12       13.76       26.26     10.02 o
  10   3  12       11.76       19.83     10.43 o
  11   3  12        0.00        6.37     12.12 o
  12   3  12       82.35       70.82      9.44 o
 -14   4  12        8.33       16.53      8.13 o
 -13   4  12        0.00        4.66      7.85 o
 -12   4  12      220.86      227.66      8.15 o
 -11   4  12        1.33       10.49      7.93 o
 -10   4  12      145.73      136.56      6.69 o
  -9   4  12      122.25      126.53      7.17 o
  -8   4  12      662.94      631.52      8.71 o
  -7   4  12      173.57      174.89      7.24 o
  -6   4  12        3.11        6.63      5.64 o
  -5   4  12        5.30        9.53      5.39 o
  -4   4  12       14.98       20.40      5.45 o
  -3   4  12        5.78       13.42      5.28 o
  -2   4  12      807.05      875.03     11.59 o
  -1   4  12       13.01       11.40      5.56 o
   0   4  12      235.66      215.00      7.80 o
   1   4  12      302.00      290.67      8.89 o
   2   4  12       20.83       34.69      7.16 o
   3   4  12       83.64       85.29      7.35 o
   4   4  12     2620.82     2571.98     26.07 o
   5   4  12       34.53       27.79      6.93 o
   6   4  12      326.30      319.22      7.10 o
   7   4  12       15.66       11.55      7.04 o
   8   4  12       85.46       86.57      7.27 o
   9   4  12        2.63        9.79      8.52 o
  10   4  12       85.62       97.01      9.14 o
  11   4  12        5.45       11.14      7.76 o
  12   4  12       96.63       88.64      9.81 o
 -13   5  12       75.32       76.50      9.71 o
 -12   5  12      474.55      490.62     10.60 o
 -11   5  12       18.57       36.15      8.32 o
 -10   5  12       17.30       27.73      8.05 o
  -9   5  12      812.77      816.22     18.10 o
  -8   5  12     1361.03     1367.77     15.55 o
  -7   5  12       35.81       40.45      6.20 o
  -6   5  12      260.17      233.61      6.61 o
  -5   5  12        0.03       11.90      6.15 o
  -4   5  12      284.67      262.88      6.11 o
  -3   5  12        3.46       14.01      5.27 o
  -2   5  12     2882.80     2801.80     41.88 o
  -1   5  12        7.29       11.38      5.85 o
   0   5  12       78.25       67.38      5.80 o
   1   5  12       33.97       34.19      6.24 o
   2   5  12      208.50      188.45      6.80 o
   3   5  12      112.60      117.36      5.89 o
   4   5  12       21.59       40.84      7.39 o
   5   5  12      194.83      179.85      7.70 o
   6   5  12     1110.71     1116.47     10.67 o
   7   5  12       39.61       47.40      7.18 o
   8   5  12      118.84      124.72      7.33 o
   9   5  12       10.20       17.36      7.84 o
  10   5  12      166.26      165.64      8.90 o
  11   5  12        2.44        4.24      8.17 o
 -12   6  12        4.47        4.74      9.33 o
 -11   6  12       44.43       28.43     13.07 o
 -10   6  12        0.06       -5.26      8.34 o
  -9   6  12      129.13      119.03      8.63 o
  -8   6  12      396.24      365.67      9.25 o
  -7   6  12      481.02      476.22     10.77 o
  -6   6  12        4.56        7.04      5.99 o
  -5   6  12      217.98      238.79      7.16 o
  -4   6  12      163.37      157.29      6.58 o
  -3   6  12      589.18      563.42      7.36 o
  -2   6  12       63.46       65.27      5.94 o
  -1   6  12      182.34      185.34      6.03 o
   0   6  12       36.23       33.68      5.75 o
   1   6  12        1.33        7.29      6.25 o
   2   6  12        3.72        5.48      6.33 o
   3   6  12     3144.65     3097.42     95.10 o
   4   6  12       29.68       27.25      6.56 o
   5   6  12      419.60      371.48      9.48 o
   6   6  12       38.91       34.54      6.57 o
   7   6  12      538.48      541.75     12.30 o
   8   6  12        3.80       12.33      6.38 o
   9   6  12        0.20        2.13      7.04 o
  10   6  12        9.01       14.41      6.44 o
 -11   7  12       18.67       28.32      9.17 o
 -10   7  12       16.92       23.22      8.80 o
  -9   7  12       23.84       15.51      9.60 o
  -8   7  12      130.98      139.32     13.18 o
  -7   7  12       42.62       43.86      7.37 o
  -6   7  12       11.13        8.56      7.07 o
  -5   7  12       23.91       34.81      6.36 o
  -4   7  12       83.66       77.30      6.29 o
  -3   7  12        4.28        2.96      5.76 o
  -2   7  12       12.66       22.99      5.96 o
  -1   7  12      504.73      504.63      9.92 o
   0   7  12       52.17       50.11      6.01 o
   1   7  12      124.54      122.81      6.18 o
   2   7  12       52.20       54.19      6.01 o
   3   7  12       13.38       26.51      6.06 o
   4   7  12        0.99        1.27      6.35 o
   5   7  12       37.73       36.07      6.64 o
   6   7  12       36.89       43.53      6.23 o
   7   7  12       31.50       34.31      6.58 o
   8   7  12        9.80       12.72      6.75 o
   9   7  12       14.21       19.79      7.60 o
  -9   8  12      128.08      113.68      9.25 o
  -8   8  12      295.66      301.52     13.32 o
  -7   8  12      171.68      157.51      8.11 o
  -6   8  12      248.38      249.60      7.98 o
  -5   8  12       18.42       20.67      7.15 o
  -4   8  12        1.20       -1.70      6.31 o
  -3   8  12      216.67      216.43      6.79 o
  -2   8  12      122.29      112.06      6.34 o
  -1   8  12       45.99       53.79      5.74 o
   0   8  12       39.40       41.77      6.11 o
   1   8  12       58.91       53.49      5.62 o
   2   8  12      240.70      225.77      6.63 o
   3   8  12       18.33       24.69      6.45 o
   4   8  12      114.03      110.62      6.73 o
   5   8  12        6.65        2.67      6.48 o
   6   8  12       86.28       83.07      6.94 o
   7   8  12       91.32       88.73      7.12 o
   8   8  12      298.12      288.69      8.01 o
  -7   9  12       38.44       30.84      7.36 o
  -6   9  12       33.03       36.38      8.04 o
  -5   9  12       69.02       65.72      8.52 o
  -4   9  12        3.84        1.00      6.79 o
  -3   9  12        6.12        8.56      6.60 o
  -2   9  12       69.05       81.50      6.37 o
  -1   9  12        0.17        6.37      6.10 o
   0   9  12        2.00        6.55      6.26 o
   1   9  12        0.07        3.40      6.23 o
   2   9  12      109.37      113.64      6.81 o
   3   9  12        2.24        6.61      6.66 o
   4   9  12        0.31        7.47      7.16 o
   5   9  12       18.24       20.46      7.23 o
   6   9  12       14.27        8.66      6.97 o
  -4  10  12       21.61       18.28      7.76 o
  -3  10  12        0.82        3.99      7.24 o
  -2  10  12       28.97       34.27      7.07 o
  -1  10  12        2.95        3.05      6.74 o
   0  10  12       65.06       67.91      6.79 o
   1  10  12       38.25       39.77      6.80 o
   2  10  12       21.20       26.46      7.31 o
 -15   1  13       11.94       15.24     10.02 o
 -14   1  13       36.31       34.24      7.66 o
 -13   1  13        2.41        5.46      6.72 o
 -12   1  13       28.57       39.08      6.56 o
 -11   1  13      474.78      486.70      7.80 o
 -10   1  13        2.32        5.72      6.47 o
  -9   1  13     1014.69      984.44     10.16 o
  -8   1  13     3150.44     3022.48     23.02 o
  -7   1  13       96.54       98.18      6.36 o
  -6   1  13      652.32      594.15      7.74 o
  -5   1  13     2055.14     1924.72     15.86 o
  -4   1  13      451.85      475.77      6.79 o
  -3   1  13      819.95      858.93      7.96 o
  -2   1  13        7.38        6.07      5.48 o
  -1   1  13       29.53       20.44      5.35 o
   0   1  13       94.23      107.25      5.95 o
   1   1  13       81.81       86.79      5.53 o
   2   1  13        0.09        3.21      6.48 o
   3   1  13      735.78      707.12     15.11 o
   4   1  13       91.30       71.67      6.72 o
   5   1  13     1342.50     1361.11     14.35 o
   6   1  13       40.56       33.24      7.62 o
   7   1  13      115.34      120.86     10.14 o
   8   1  13      102.02       96.84      8.20 o
   9   1  13      709.02      686.14     13.72 o
  10   1  13       54.39       64.54     10.99 o
  11   1  13        2.66        3.02     10.94 o
  12   1  13       60.05       51.15     12.73 o
  13   1  13        5.88       13.66     11.99 o
 -14   2  13       14.10       20.52      7.99 o
 -13   2  13       17.51       18.55      6.69 o
 -12   2  13        9.67        9.88      6.78 o
 -11   2  13       37.42       42.34      6.10 o
 -10   2  13      348.53      400.80      8.64 o
  -9   2  13        9.60       11.66      6.17 o
  -8   2  13      620.66      585.28      7.74 o
  -7   2  13       24.05       22.77      6.13 o
  -6   2  13     3918.18     3948.20     34.95 o
  -5   2  13       44.58       46.10      5.85 o
  -4   2  13     1901.51     1832.54     11.35 o
  -3   2  13       27.68       27.75      5.24 o
  -1   2  13      211.47      206.94      5.99 o
   0   2  13     4996.17     5033.69     37.52 o
   1   2  13      138.43      134.45      6.51 o
   2   2  13      680.47      727.78      9.61 o
   3   2  13       24.64       26.14      6.14 o
   4   2  13     1587.83     1637.19     13.02 o
   5   2  13       60.00       68.04      8.08 o
   6   2  13      253.78      267.04      8.44 o
   7   2  13       14.69       16.39      7.79 o
   8   2  13      268.17      275.62     10.92 o
   9   2  13        0.91        7.98     10.01 o
  10   2  13      441.47      431.63     12.35 o
  11   2  13        0.12        7.39     10.88 o
  12   2  13       40.28       37.70     11.72 o
 -14   3  13        8.40        5.83      8.45 o
 -13   3  13      340.68      337.63      9.11 o
 -12   3  13      335.88      342.41      8.08 o
 -11   3  13       52.64       58.41      6.93 o
 -10   3  13        0.40        7.55      6.57 o
  -9   3  13      100.12       92.24      6.72 o
  -8   3  13       80.29       72.26      6.80 o
  -7   3  13      853.58      810.94      8.50 o
  -6   3  13      477.79      491.58      9.84 o
  -5   3  13      174.15      171.43      6.15 o
  -4   3  13      533.96      526.53      6.77 o
  -3   3  13      133.08      130.69      5.38 o
  -2   3  13     2793.39     2758.39     50.13 o
  -1   3  13      975.99      990.16      9.35 o
   0   3  13        0.86       12.38      6.02 o
   1   3  13      899.17      862.73      9.75 o
   2   3  13     2362.14     2368.81     23.77 o
   3   3  13      209.56      226.29      7.59 o
   4   3  13     1151.89     1116.16     14.41 o
   5   3  13      173.02      151.29      7.54 o
   6   3  13      420.61      429.90      9.60 o
   7   3  13        6.21       12.03      7.95 o
   8   3  13      334.01      337.51     11.07 o
   9   3  13       55.25       47.62     14.50 o
  10   3  13       44.92       54.32     10.77 o
  11   3  13        0.73       -2.33      8.97 o
  12   3  13      115.25      103.90      9.75 o
 -13   4  13        2.09       -4.15      8.56 o
 -12   4  13       83.65       90.27      8.32 o
 -11   4  13        0.70        1.75      6.97 o
 -10   4  13        6.90       11.05      7.08 o
  -9   4  13        4.47       14.31      7.05 o
  -8   4  13      359.88      356.59      9.80 o
  -7   4  13     1498.80     1430.50     10.17 o
  -6   4  13        9.99       11.74      5.21 o
  -5   4  13      287.71      249.86      6.27 o
  -4   4  13       12.62       16.66      5.29 o
  -3   4  13       13.40       16.05      5.21 o
  -2   4  13        2.82        2.82      5.29 o
  -1   4  13      950.06      923.40     21.29 o
   0   4  13       52.80       52.78      6.44 o
   1   4  13     2202.41     2071.20     11.70 o
   2   4  13       16.88       15.80      6.96 o
   3   4  13      347.56      361.57     14.08 o
   4   4  13      103.78      103.90      7.23 o
   5   4  13      376.91      391.74      8.05 o
   6   4  13       18.68       22.16      7.19 o
   7   4  13       81.33      102.95      7.36 o
   8   4  13        0.38       10.50      7.55 o
   9   4  13        0.18       11.97     11.29 o
  10   4  13        2.79        3.50      8.72 o
  11   4  13       51.19       59.90      8.22 o
  12   4  13        0.07       13.91      8.74 o
 -13   5  13        8.41        8.75      9.78 o
 -12   5  13      290.28      304.12     17.12 o
 -11   5  13       69.45       63.23      7.50 o
 -10   5  13        0.95        5.15      7.91 o
  -9   5  13     1087.67     1108.57     11.19 o
  -8   5  13      107.35      115.65      7.37 o
  -7   5  13     1092.65     1085.40      9.13 o
  -6   5  13       70.54       79.39      6.72 o
  -5   5  13     1018.99     1038.60      9.01 o
  -4   5  13        6.14       12.81      5.62 o
  -3   5  13       56.31       55.36      6.01 o
  -2   5  13      687.88      685.61     10.01 o
  -1   5  13       89.45       82.70      5.53 o
   0   5  13       42.09       41.40      6.39 o
   1   5  13       24.59       40.93      6.56 o
   2   5  13      225.31      221.78      9.25 o
   3   5  13       10.40       11.61      6.97 o
   4   5  13       43.26       54.52      7.50 o
   5   5  13      129.85      138.48      7.60 o
   6   5  13      199.88      202.85      7.81 o
   7   5  13        0.94        4.97      7.55 o
   8   5  13       28.56       40.62      7.58 o
   9   5  13       42.71       40.93      9.49 o
  10   5  13       18.65       17.70      7.93 o
  11   5  13       20.05       13.52      8.21 o
 -12   6  13      392.88      415.25     35.87 o
 -11   6  13        0.45        7.63      7.66 o
 -10   6  13      266.06      249.66     10.89 o
  -9   6  13        0.02       -4.74      8.19 o
  -8   6  13       86.63       83.37      8.33 o
  -7   6  13      109.11      108.72      7.21 o
  -6   6  13      155.90      181.60      7.11 o
  -5   6  13        1.06       -3.38      6.61 o
  -4   6  13     2366.75     2425.69     17.95 o
  -3   6  13      255.61      239.33      6.87 o
  -2   6  13     1345.02     1325.47     18.72 o
  -1   6  13       35.59       39.20      5.95 o
   0   6  13      100.84       99.24      5.83 o
   1   6  13       24.09       30.59      6.83 o
   2   6  13      365.15      338.52     16.14 o
   3   6  13      314.73      318.40     10.65 o
   4   6  13        0.52       -2.43      6.59 o
   5   6  13       21.76       24.00      6.58 o
   6   6  13        0.03        4.28      6.87 o
   7   6  13       57.60       64.91      6.32 o
   8   6  13        9.32       11.07      5.54 o
   9   6  13        2.02       11.97      8.12 o
  10   6  13      114.06       93.44      8.86 o
 -11   7  13       29.43       35.95      9.48 o
 -10   7  13       50.60       51.09      9.11 o
  -9   7  13       15.83       17.02      8.69 o
  -8   7  13      436.15      416.96      9.64 o
  -7   7  13        1.55       12.82      6.53 o
  -6   7  13        1.94        6.03      7.14 o
  -5   7  13      182.69      187.10      6.80 o
  -4   7  13      125.39      142.62      6.62 o
  -3   7  13        1.02        2.22      6.14 o
  -2   7  13        3.51       11.26      5.94 o
  -1   7  13       28.86       34.25      6.00 o
   0   7  13       24.43       18.52      6.03 o
   1   7  13       55.35       48.01      7.00 o
   2   7  13      176.34      165.93      7.25 o
   3   7  13       11.49       14.24      6.59 o
   4   7  13        2.24        5.54      5.94 o
   5   7  13        1.23        7.69      6.07 o
   6   7  13      195.94      204.64      7.95 o
   7   7  13        0.00        9.60      6.61 o
   8   7  13      112.16      107.56      7.13 o
   9   7  13        0.01        3.25      7.81 o
  -9   8  13      152.11      152.30      9.62 o
  -8   8  13       16.11       20.63      9.21 o
  -7   8  13      713.13      669.43     11.66 o
  -6   8  13       80.43       89.13      7.92 o
  -5   8  13       39.62       43.89      6.87 o
  -4   8  13       24.19       24.22      6.47 o
  -3   8  13      564.94      541.00     12.19 o
  -2   8  13        1.28        7.05      6.12 o
  -1   8  13      311.49      306.71      8.58 o
   0   8  13       18.94       23.42      5.97 o
   1   8  13      153.72      177.23      7.78 o
   2   8  13       51.55       47.88      6.34 o
   3   8  13      286.14      283.10     11.27 o
   4   8  13        4.11       14.91      6.74 o
   5   8  13       22.32       28.22      6.48 o
   6   8  13       48.83       53.42      6.91 o
   7   8  13      347.88      331.55     10.73 o
  -7   9  13       72.07       85.69      8.43 o
  -6   9  13       50.65       43.01      7.54 o
  -5   9  13      522.20      517.26      9.80 o
  -4   9  13        7.59       10.42      6.49 o
  -3   9  13      153.47      160.47      7.35 o
  -2   9  13       15.97       19.19      6.62 o
  -1   9  13       22.37       29.46      6.44 o
   0   9  13       23.72       24.55      6.21 o
   1   9  13      231.59      216.16     10.05 o
   2   9  13        9.15        8.17      6.64 o
   3   9  13       16.21       27.35      7.33 o
   4   9  13        7.41        3.40      7.58 o
   5   9  13      159.83      163.66      7.54 o
  -3  10  13        0.26        2.91      7.15 o
  -2  10  13       19.67       31.61      7.19 o
  -1  10  13        0.42        6.56      6.85 o
   0  10  13      156.85      163.92      6.80 o
   1  10  13       10.54       16.21      7.22 o
 -14   0  14     1073.35     1077.13     39.53 o
 -13   0  14      102.27       97.22     10.62 o
 -12   0  14      152.22      126.70      9.18 o
 -11   0  14        0.79        8.13      8.63 o
 -10   0  14     4408.92     4617.90     71.19 o
  -9   0  14       70.04       73.32      8.29 o
  -8   0  14     1389.92     1311.81     14.10 o
  -7   0  14      110.94      115.59      8.89 o
  -6   0  14     3207.19     2976.18     17.47 o
  -5   0  14      416.57      384.83     11.81 o
  -4   0  14      614.71      608.35     10.43 o
  -3   0  14      172.76      165.72      9.09 o
  -2   0  14      216.64      248.86     10.48 o
  -1   0  14       56.32       67.57      8.04 o
   0   0  14     1189.10     1125.97     13.21 o
   1   0  14       82.14       81.17      9.47 o
   2   0  14     3004.84     3241.42     18.89 o
   3   0  14       36.31       30.08      9.74 o
   4   0  14     1687.38     1599.99     48.20 o
   5   0  14        5.07       10.01      9.19 o
   6   0  14     4587.40     4711.36     29.57 o
   7   0  14        9.25       21.87     10.60 o
   8   0  14      194.38      182.53     14.84 o
   9   0  14        2.45       34.47     14.73 o
  10   0  14       75.89       63.93     15.40 o
  11   0  14        4.29       13.50     15.95 o
  12   0  14       92.52      103.09     16.51 o
 -14   1  14      170.18      164.98      7.89 o
 -13   1  14      413.60      424.34      8.57 o
 -12   1  14        0.47        3.01      6.58 o
 -11   1  14        5.79        8.08      6.41 o
 -10   1  14       23.69       16.13      6.11 o
  -9   1  14        9.10       20.58      6.67 o
  -8   1  14     1789.81     1784.18     14.68 o
  -7   1  14      295.22      312.66      6.86 o
  -6   1  14      120.07      124.94      6.29 o
  -5   1  14     1353.59     1315.41      8.73 o
  -4   1  14      165.39      156.38      6.44 o
  -3   1  14      458.48      480.14      7.36 o
  -2   1  14     1585.56     1614.16     11.72 o
  -1   1  14     1028.13     1055.39     10.69 o
   0   1  14      898.42      887.78     13.77 o
   1   1  14        3.01        3.24      5.77 o
   2   1  14      230.80      248.69      6.72 o
   3   1  14       14.26       16.39      6.66 o
   4   1  14        0.37        9.30      6.54 o
   5   1  14      243.34      268.59      8.41 o
   6   1  14       95.48      102.67      7.95 o
   7   1  14       11.17        8.96     10.06 o
   8   1  14      135.74      153.85     10.42 o
   9   1  14      517.61      500.36     13.72 o
  10   1  14       51.29       50.31     10.93 o
  11   1  14        2.20       21.87     11.12 o
  12   1  14       43.74       48.87     12.99 o
 -14   2  14       55.28       54.63      8.63 o
 -13   2  14      569.22      548.01      9.80 o
 -12   2  14        9.42       20.61      7.70 o
 -10   2  14        8.74       12.96      6.41 o
  -9   2  14      773.61      813.24      8.45 o
  -8   2  14      113.28      113.52      6.71 o
  -7   2  14      109.73      104.30      6.48 o
  -6   2  14        9.00       17.71      5.74 o
  -5   2  14      357.50      354.22      6.07 o
  -4   2  14        4.53       11.26      5.76 o
  -3   2  14       42.46       42.85      5.75 o
  -2   2  14       95.20       99.98      6.37 o
  -1   2  14      351.20      316.41      6.91 o
   0   2  14      101.52       96.68      6.42 o
   1   2  14      292.23      252.57      6.69 o
   2   2  14        0.72        1.79      6.08 o
   3   2  14     1195.25     1240.51     12.91 o
   4   2  14        9.03       18.28      8.00 o
   5   2  14        3.59        4.86      6.51 o
   6   2  14        0.23       -1.30      7.94 o
   7   2  14     1653.25     1645.96     22.77 o
   8   2  14       15.41       19.15     10.03 o
   9   2  14        1.66        3.33     10.36 o
  10   2  14        0.68       -0.41     11.81 o
  11   2  14      263.65      260.82     12.48 o
  12   2  14        0.21        1.97     10.02 o
 -14   3  14        1.48        3.11      8.97 o
 -13   3  14       45.24       45.39      8.66 o
 -12   3  14      499.77      483.27      8.57 o
 -11   3  14      310.32      292.72      7.71 o
 -10   3  14       75.38       87.29      7.14 o
  -9   3  14       11.17       20.93      5.43 o
  -8   3  14       55.48       43.52      6.87 o
  -7   3  14     5620.34     5337.92     51.50 o
  -6   3  14      206.68      207.40      5.36 o
  -5   3  14      129.74      143.72      6.02 o
  -4   3  14      100.30       95.49      5.00 o
  -3   3  14       19.26       23.14      5.18 o
  -2   3  14      851.29      822.73     20.02 o
  -1   3  14     1219.62     1218.92     13.44 o
   0   3  14      512.45      522.18      7.43 o
   1   3  14        9.12        9.97      5.55 o
   2   3  14      578.56      554.72      8.52 o
   3   3  14        8.86        9.32      6.31 o
   4   3  14      313.91      312.57      8.68 o
   5   3  14     1339.90     1348.30     16.31 o
   6   3  14       49.29       51.76      6.22 o
   7   3  14        0.49       -3.42      8.29 o
   8   3  14      236.77      237.31     27.28 o
   9   3  14       61.49       53.23     10.71 o
  10   3  14        0.01       -1.87     11.55 o
  11   3  14       18.30        8.17     11.91 o
  12   3  14       30.35       30.90     12.21 o
 -13   4  14        0.10        0.25      9.01 o
 -12   4  14        1.90        3.64      8.05 o
 -11   4  14       53.29       46.60      7.91 o
 -10   4  14        0.12        6.56      6.41 o
  -9   4  14       12.79       13.85      6.07 o
  -8   4  14      157.03      173.85      7.38 o
  -7   4  14        0.01        0.67      6.13 o
  -6   4  14      703.55      700.59      7.70 o
  -5   4  14       58.91       50.62      5.87 o
  -4   4  14     2380.65     2336.70     17.91 o
  -3   4  14        0.04       -5.29      5.46 o
  -2   4  14      394.69      420.48      9.50 o
  -1   4  14       75.43       80.01      5.86 o
   0   4  14      261.52      258.23     11.33 o
   1   4  14       94.07       93.61      7.22 o
   2   4  14       76.27       97.60     15.36 o
   3   4  14       85.06       90.12      7.43 o
   4   4  14       44.56       50.81      7.12 o
   5   4  14        6.34        7.18      7.44 o
   6   4  14      100.09      103.18      7.70 o
   7   4  14       20.77       32.60      7.12 o
   8   4  14       48.65       68.40      7.44 o
   9   4  14        3.82        8.25      9.17 o
  10   4  14       45.97       52.48      9.18 o
  11   4  14        1.81       11.67      9.54 o
 -12   5  14      601.82      607.32     18.37 o
 -11   5  14        3.96       11.03      8.27 o
 -10   5  14        9.73       20.53      7.59 o
  -9   5  14      148.24      140.16      7.94 o
  -8   5  14       92.40      117.94      7.17 o
  -7   5  14       30.13       31.42      6.30 o
  -6   5  14     2501.84     2520.47     14.41 o
  -5   5  14       99.35       98.90      6.50 o
  -4   5  14      352.06      384.23      6.73 o
  -3   5  14      310.16      295.28      6.73 o
  -2   5  14     3064.38     2938.45     40.80 o
  -1   5  14      488.05      452.66     10.31 o
   0   5  14        0.78        4.48      6.22 o
   1   5  14      133.81      133.98      6.76 o
   2   5  14      134.32      139.37      7.53 o
   3   5  14       99.41      103.39      7.57 o
   4   5  14      787.61      848.47     10.80 o
   5   5  14       32.59       41.20      7.35 o
   6   5  14      149.03      156.04      7.53 o
   7   5  14        0.93        7.10      7.42 o
   8   5  14      292.47      318.51      8.50 o
   9   5  14        9.26       11.70      9.01 o
  10   5  14        3.56       16.85      7.93 o
 -11   6  14      651.52      658.03     10.71 o
 -10   6  14        0.19        2.67      7.51 o
  -9   6  14       12.39       13.70      8.21 o
  -8   6  14       19.95       14.14      8.15 o
  -7   6  14      229.00      246.69      7.29 o
  -6   6  14       14.74       27.70      6.70 o
  -5   6  14      756.20      757.79     10.92 o
  -4   6  14      275.61      268.22      7.03 o
  -3   6  14      323.28      325.80      6.88 o
  -2   6  14      284.73      278.06      7.22 o
  -1   6  14     1161.59     1226.81     24.08 o
   0   6  14       52.86       54.07      6.68 o
   1   6  14      351.65      344.67     17.61 o
   2   6  14        0.13        6.01      6.40 o
   3   6  14     1033.77     1049.79     43.73 o
   4   6  14       88.08       81.12      6.90 o
   5   6  14        1.90       13.03      6.95 o
   6   6  14        0.19       -1.01      6.70 o
   7   6  14      300.49      312.40     10.42 o
   8   6  14       19.80       24.56      6.48 o
   9   6  14       44.65       46.98      8.72 o
 -10   7  14        4.60        8.65      8.99 o
  -9   7  14        5.46        8.29      8.84 o
  -8   7  14        3.17        6.50      8.60 o
  -7   7  14        0.05        3.53      7.42 o
  -6   7  14       58.34       56.23      6.37 o
  -5   7  14      259.57      253.46      7.71 o
  -4   7  14        2.51       11.01      6.50 o
  -3   7  14      188.28      179.65      6.73 o
  -2   7  14        2.32        9.70      6.19 o
  -1   7  14      216.55      223.14      6.84 o
   0   7  14       25.60       39.07      6.08 o
   1   7  14       26.26       28.53      7.00 o
   2   7  14       33.26       28.82      7.10 o
   3   7  14       24.42       26.67      6.78 o
   4   7  14        6.10       24.80      7.01 o
   5   7  14        0.07        6.68      6.36 o
   6   7  14       17.56       17.28      6.52 o
   7   7  14       86.61       89.46      7.08 o
   8   7  14       14.21       27.05      7.04 o
  -9   8  14       37.86       35.13      9.70 o
  -8   8  14        0.91        3.83      9.08 o
  -7   8  14       69.75       83.31      8.24 o
  -6   8  14      277.64      266.98      8.31 o
  -5   8  14       27.20       32.69      6.69 o
  -4   8  14        0.92        4.03      6.50 o
  -3   8  14       69.00       73.49      6.57 o
  -2   8  14       20.85       16.88      6.07 o
  -1   8  14       58.17       60.37      6.18 o
   0   8  14      256.56      225.77      6.46 o
   1   8  14       19.99       30.81      6.69 o
   2   8  14       10.93       10.24      6.44 o
   3   8  14       58.36       56.20      6.52 o
   4   8  14       76.54       74.11      6.66 o
   5   8  14       11.74       23.33      6.75 o
   6   8  14      105.01      106.51      7.89 o
   7   8  14       90.24       88.90      7.34 o
  -6   9  14      254.68      243.02      8.84 o
  -5   9  14        8.44       17.26      7.60 o
  -4   9  14      106.41       94.57      7.24 o
  -3   9  14       12.34       13.47      6.79 o
  -2   9  14      111.06      113.38      6.88 o
  -1   9  14       12.29       16.98      6.46 o
   0   9  14        0.27        1.61      6.56 o
   1   9  14       20.76       23.42      7.43 o
   2   9  14      259.47      244.31      8.43 o
   3   9  14        0.72        5.15      6.09 o
   4   9  14        9.53       16.60      7.11 o
 -14   1  15        6.95        9.69      7.82 o
 -13   1  15      331.67      335.23      8.46 o
 -12   1  15       35.88       37.24      7.26 o
 -11   1  15        5.09       14.16      6.64 o
 -10   1  15       33.87       30.43      6.80 o
  -9   1  15       17.29       22.11      6.33 o
  -8   1  15       52.47       59.95      6.46 o
  -7   1  15       75.18       92.59      6.73 o
  -6   1  15     1586.09     1580.98     16.24 o
  -5   1  15      863.30      872.77      8.42 o
  -4   1  15      954.07      936.22     10.68 o
  -3   1  15      258.24      259.64      6.61 o
  -2   1  15      472.04      472.08      7.15 o
  -1   1  15     1579.91     1639.79      9.72 o
   0   1  15       91.73       90.56      6.34 o
   1   1  15      191.39      176.72      6.34 o
   2   1  15       38.10       54.55      6.70 o
   3   1  15       25.59       38.03      5.49 o
   4   1  15      216.44      213.96     10.10 o
   5   1  15      110.02      112.97      8.14 o
   6   1  15      303.88      308.79     12.03 o
   7   1  15      100.61      112.40     13.28 o
   8   1  15       10.75       19.20     10.22 o
   9   1  15      535.89      512.24     12.77 o
  10   1  15       74.45       71.53     11.00 o
  11   1  15        8.09       10.53     11.27 o
  12   1  15       44.76       49.11     11.95 o
 -14   2  15      588.65      561.61     13.15 o
 -13   2  15       14.63       17.66      7.55 o
 -12   2  15      690.52      687.94      8.66 o
 -11   2  15       29.25       35.10      7.03 o
 -10   2  15       48.47       56.45      6.91 o
  -9   2  15        3.11        8.25      6.81 o
  -8   2  15       99.05       90.32      6.49 o
  -7   2  15      308.96      286.10      7.22 o
  -6   2  15      149.79      134.73      6.45 o
  -5   2  15      294.07      288.83      6.51 o
  -4   2  15     2728.23     2663.16     26.05 o
  -3   2  15      116.67      116.63      6.06 o
  -2   2  15      169.66      164.75      6.36 o
  -1   2  15       22.61       30.79      6.15 o
   0   2  15     4479.42     4426.50     46.75 o
   1   2  15        0.07        4.23      6.08 o
   2   2  15      470.65      525.91      7.55 o
   3   2  15       36.18       33.73      6.51 o
   4   2  15      761.60      776.69     22.13 o
   5   2  15       11.75       13.37      7.98 o
   6   2  15     1624.06     1700.92     12.15 o
   7   2  15        9.01        5.83      8.32 o
   8   2  15       66.69       77.05     14.78 o
   9   2  15        3.83       11.57     10.45 o
  10   2  15      377.01      366.94     12.29 o
  11   2  15        1.13        3.37     11.83 o
  12   2  15       32.85       35.03     12.40 o
 -13   3  15        0.23        4.59      7.87 o
 -12   3  15      308.66      310.59      8.27 o
 -11   3  15       18.35       21.12      7.42 o
 -10   3  15      140.44      154.22      7.12 o
  -9   3  15       48.91       61.36      6.43 o
  -8   3  15      172.50      153.50      7.11 o
  -7   3  15     2491.86     2407.15     29.00 o
  -6   3  15     1559.44     1538.76     10.79 o
  -5   3  15       84.57       84.52      6.30 o
  -4   3  15      281.16      252.02      6.34 o
  -3   3  15      878.74      845.73     12.86 o
  -2   3  15      669.21      641.36     19.28 o
  -1   3  15        9.59       11.06      5.84 o
   0   3  15        8.61       18.51      6.00 o
   1   3  15        0.01        0.27      6.11 o
   2   3  15      284.98      274.55      6.73 o
   3   3  15       92.73       81.07      6.29 o
   4   3  15       69.57       81.80      7.15 o
   5   3  15      183.09      186.72      7.57 o
   6   3  15        8.75       16.14      7.19 o
   7   3  15       43.66       47.78      7.23 o
   8   3  15      296.15      292.43     16.40 o
   9   3  15       12.01       12.12     10.95 o
  10   3  15        1.89       10.49     11.16 o
  11   3  15       43.52       47.15     11.83 o
 -13   4  15        4.96       -1.04      8.57 o
 -12   4  15        7.37        7.77      8.24 o
 -11   4  15      456.11      459.50      9.80 o
 -10   4  15        0.27        2.68      7.45 o
  -9   4  15      322.84      324.17      9.13 o
  -8   4  15       31.85       43.58      6.63 o
  -7   4  15      438.26      483.07      7.26 o
  -6   4  15      469.80      455.90      7.30 o
  -5   4  15       41.35       41.10      6.02 o
  -4   4  15      219.83      214.81      6.24 o
  -3   4  15     1922.70     1816.62     15.44 o
  -2   4  15       33.62       29.35      5.65 o
  -1   4  15      814.80      807.24     22.07 o
   0   4  15        0.33        8.40      7.01 o
   1   4  15     2319.34     2253.86     14.43 o
   2   4  15        0.06       -1.04      6.84 o
   3   4  15      684.76      712.17      8.25 o
   4   4  15        4.88        2.57      7.14 o
   5   4  15     1335.89     1364.93     10.47 o
   6   4  15        0.74        4.16      7.70 o
   7   4  15       74.34       78.09      7.73 o
   8   4  15        3.20        5.73      7.55 o
   9   4  15       82.32       89.08      9.20 o
  10   4  15        9.83       13.05      9.84 o
  11   4  15       56.95       54.05      9.08 o
 -12   5  15       11.25        6.85      7.63 o
 -11   5  15        5.01       13.52      8.84 o
 -10   5  15      121.32      127.27      8.24 o
  -9   5  15       65.03       66.26      7.45 o
  -8   5  15      199.11      221.93     10.17 o
  -7   5  15      503.86      478.71      7.19 o
  -6   5  15     1071.58     1068.38     13.69 o
  -5   5  15      118.48      116.26      6.41 o
  -4   5  15        8.32       13.09      5.88 o
  -3   5  15        2.40        8.21      6.18 o
  -2   5  15     1543.07     1494.36     30.05 o
  -1   5  15      111.63      124.59      6.91 o
   0   5  15       30.85       40.71      6.91 o
   1   5  15      604.13      629.58     21.30 o
   2   5  15      136.99      135.49      6.95 o
   3   5  15      367.79      348.67      7.99 o
   4   5  15       56.77       58.97      7.64 o
   5   5  15      193.50      208.60      7.76 o
   6   5  15       19.22       13.48      7.89 o
   7   5  15       28.08       27.51      7.93 o
   8   5  15      130.62      141.30      8.54 o
   9   5  15       92.35       87.49      9.67 o
  10   5  15        3.79        3.76      7.54 o
 -11   6  15       12.70        3.12      9.29 o
 -10   6  15        0.75       13.70      8.76 o
  -9   6  15        4.86        6.89      8.43 o
  -8   6  15       42.30       41.20      8.05 o
  -7   6  15       59.80       56.46      6.93 o
  -6   6  15      556.31      558.39      8.14 o
  -5   6  15        3.67        8.44      6.90 o
  -4   6  15     1065.13     1004.99      8.55 o
  -3   6  15      386.26      377.48      7.84 o
  -2   6  15        3.00        7.22      6.23 o
  -1   6  15       37.78       46.11      6.15 o
   0   6  15     1581.12     1541.16     51.25 o
   1   6  15       47.53       44.53      6.80 o
   2   6  15       40.42       49.25      6.77 o
   3   6  15      133.10      132.17      7.19 o
   4   6  15      442.34      420.37     18.09 o
   5   6  15       15.70       23.99      6.37 o
   6   6  15        7.31       10.38      6.28 o
   7   6  15       57.87       55.77      7.32 o
   8   6  15      128.28      120.47      8.50 o
   9   6  15       13.20       19.13      8.74 o
 -10   7  15      297.39      291.84     10.25 o
  -9   7  15        2.13        1.28      8.74 o
  -8   7  15       24.86       37.09      7.51 o
  -7   7  15        0.12        2.41      7.62 o
  -6   7  15       47.43       48.29      7.32 o
  -5   7  15       19.34       35.76      7.19 o
  -4   7  15        3.63       10.68      6.29 o
  -3   7  15       68.45       66.01      6.61 o
  -2   7  15        7.71        6.10      6.27 o
  -1   7  15        9.94       14.35      6.43 o
   0   7  15       20.34       41.03      7.12 o
   1   7  15        6.28        7.13      6.13 o
   2   7  15      205.43      217.25      8.15 o
   3   7  15        0.02        4.60      7.26 o
   4   7  15       87.67       92.50      7.01 o
   5   7  15        0.03        8.88      7.52 o
   6   7  15       22.43       22.92      6.74 o
   7   7  15        2.20        3.25      6.65 o
   8   7  15      205.47      198.96     10.07 o
  -8   8  15       38.81       39.27      8.29 o
  -7   8  15      222.84      242.35     11.16 o
  -6   8  15      109.10       96.85      8.17 o
  -5   8  15      250.24      279.31      9.31 o
  -4   8  15       36.22       35.82      6.47 o
  -3   8  15       65.23       73.73      6.46 o
  -2   8  15       39.81       45.29      6.22 o
  -1   8  15      320.00      318.73      9.17 o
   0   8  15        8.25       12.95      6.50 o
   1   8  15        4.85       12.92      6.86 o
   2   8  15        9.39       16.32      6.43 o
   3   8  15      127.87      111.56      6.91 o
   4   8  15        3.49       13.07      6.75 o
   5   8  15       71.62       76.45      6.91 o
   6   8  15       20.48       25.25      7.00 o
  -5   9  15       95.85      101.05      7.93 o
  -4   9  15        7.91       10.46      7.05 o
  -3   9  15      300.69      275.70      7.57 o
  -2   9  15        0.21        9.01      6.66 o
  -1   9  15       15.99       24.12      6.72 o
   0   9  15        5.21        7.24      7.01 o
   1   9  15      517.39      491.80     18.64 o
   2   9  15        4.35        7.88      6.97 o
   3   9  15        1.88        5.69      7.56 o
 -14   0  16      173.22      173.41     11.24 o
 -13   0  16      152.30      145.34     10.75 o
 -12   0  16      113.71       92.12     10.28 o
 -11   0  16        0.48        0.22      9.27 o
 -10   0  16        0.21        2.24     10.14 o
  -9   0  16      183.00      183.89      9.70 o
  -8   0  16       15.17       13.00      9.06 o
  -7   0  16       18.81       23.43      9.54 o
  -6   0  16      373.33      360.70     10.77 o
  -5   0  16      323.34      310.17      9.97 o
  -4   0  16    12364.84    11973.26     30.02 o
  -3   0  16       12.86        6.41      8.61 o
  -2   0  16     1123.82     1106.27     25.47 o
  -1   0  16       29.48       26.31      8.51 o
   0   0  16        2.74        4.50      7.57 o
   1   0  16       89.61       83.88      9.51 o
   2   0  16     3084.97     2977.16     74.81 o
   3   0  16       61.13       71.81     18.19 o
   4   0  16      207.74      199.54      9.98 o
   5   0  16       21.93       18.86      9.98 o
   6   0  16      851.69      930.16     15.62 o
   7   0  16       86.81       78.99     15.40 o
   8   0  16       19.43       19.30     14.95 o
   9   0  16        0.36       -2.57     15.06 o
  10   0  16       42.05       55.90     15.51 o
  11   0  16        3.80       -0.11     15.95 o
 -14   1  16        7.43       14.74      7.67 o
 -13   1  16      130.53      145.97      8.13 o
 -12   1  16      254.80      257.99      8.65 o
 -11   1  16       24.61       24.70      7.13 o
 -10   1  16      621.83      618.34      8.43 o
  -9   1  16      224.30      228.81      7.37 o
  -8   1  16       16.05       14.44      6.05 o
  -7   1  16       32.90       28.96      6.10 o
  -6   1  16     1977.86     1890.72     16.25 o
  -5   1  16      251.85      255.45      7.17 o
  -4   1  16      930.81      905.31     11.08 o
  -3   1  16      261.89      236.73      6.67 o
  -2   1  16      148.77      151.01      6.27 o
  -1   1  16      287.41      288.56      7.00 o
   0   1  16        0.73        1.64      5.85 o
   1   1  16       55.83       56.03      6.04 o
   2   1  16       56.03       47.46      6.68 o
   3   1  16      204.58      219.54      6.21 o
   4   1  16      966.53      963.65      9.90 o
   5   1  16       85.71       77.03      7.25 o
   6   1  16      444.59      476.22      9.72 o
   7   1  16      353.01      361.92     11.75 o
   8   1  16      174.32      181.79     11.39 o
   9   1  16      359.71      354.63     28.62 o
  10   1  16        9.08       21.03     14.95 o
  11   1  16        4.76        9.81     12.65 o
 -13   2  16      102.26       97.26      8.18 o
 -12   2  16       29.92       34.59      7.42 o
 -11   2  16      335.96      294.58      7.88 o
 -10   2  16       54.27       58.32      6.98 o
  -9   2  16      495.23      511.65      8.12 o
  -8   2  16        0.40       10.30      6.53 o
  -7   2  16      152.20      122.40      6.88 o
  -6   2  16      208.66      205.12      6.83 o
  -5   2  16      985.68      952.00      8.13 o
  -4   2  16       24.71       25.33      6.17 o
  -3   2  16     1390.83     1409.65     18.99 o
  -2   2  16        2.01       10.93      6.22 o
  -1   2  16      858.51      821.91      7.83 o
   0   2  16       26.86       10.63      6.42 o
   1   2  16      965.75      940.82     10.53 o
   2   2  16        1.97        1.85      5.52 o
   3   2  16      222.20      215.60      6.50 o
   4   2  16        0.00        2.85      6.86 o
   5   2  16      302.74      326.50      9.25 o
   6   2  16       18.15       23.86      7.26 o
   7   2  16      455.87      475.90     12.79 o
   8   2  16       12.28       14.12     10.58 o
   9   2  16        5.77        3.86     10.83 o
  10   2  16        0.16       -8.14     11.27 o
  11   2  16       69.23       65.37     11.97 o
 -13   3  16        4.62        7.87      7.83 o
 -12   3  16      268.33      251.45      8.52 o
 -11   3  16        0.28       -0.70      7.18 o
 -10   3  16       43.33       54.73      7.39 o
  -9   3  16       10.13       16.21      7.01 o
  -8   3  16       31.54       51.70      6.86 o
  -7   3  16      870.72      832.61      9.92 o
  -6   3  16     1645.51     1577.13     11.48 o
  -5   3  16     3235.70     3179.90     19.39 o
  -4   3  16      322.23      327.59      6.48 o
  -3   3  16     1686.02     1613.93     32.36 o
  -2   3  16       31.21       29.17      6.03 o
  -1   3  16      129.27      113.98      6.26 o
   0   3  16        9.26       10.48      6.15 o
   1   3  16        2.67        7.25      6.07 o
   2   3  16       62.99       59.29      5.71 o
   3   3  16       81.79       75.21      6.98 o
   4   3  16       73.63       83.24      7.21 o
   5   3  16       35.46       47.17      7.30 o
   6   3  16        0.03        6.68      7.15 o
   7   3  16       13.40       16.04      7.42 o
   8   3  16      175.02      180.03      9.23 o
   9   3  16        1.12       15.68     10.86 o
  10   3  16        5.86       11.09     12.36 o
  11   3  16      106.02       97.28     12.62 o
 -12   4  16        2.48        3.99      7.68 o
 -11   4  16       21.20       26.41      7.58 o
 -10   4  16       44.98       31.80      7.26 o
  -9   4  16        5.54       14.12      6.36 o
  -8   4  16       30.65       25.13      6.04 o
  -7   4  16        5.80        6.33      6.43 o
  -6   4  16      158.40      163.19      6.72 o
  -5   4  16      203.73      209.04      6.86 o
  -4   4  16      420.10      401.12      6.90 o
  -3   4  16        4.19        7.13      5.94 o
  -2   4  16      738.77      685.25     18.54 o
  -1   4  16       92.56       90.02      6.31 o
   0   4  16      990.24     1010.58     15.63 o
   1   4  16        4.69        2.90      7.07 o
   2   4  16       45.80       61.74      6.96 o
   3   4  16        3.20        4.37      7.07 o
   4   4  16        1.46        5.09      7.19 o
   5   4  16       96.30       95.08      7.67 o
   6   4  16      263.93      279.72      8.08 o
   7   4  16        4.44        8.60      7.62 o
   8   4  16        0.26        1.52      7.66 o
   9   4  16       18.79       24.97      9.26 o
  10   4  16      136.79      121.98     10.46 o
 -12   5  16       19.71       27.40      8.89 o
 -11   5  16       61.24       66.69      8.23 o
 -10   5  16        1.29        2.28      6.93 o
  -9   5  16       70.21       72.47      7.48 o
  -8   5  16      177.77      182.00      7.35 o
  -7   5  16        0.21       -1.14      6.34 o
  -6   5  16     1635.69     1597.93     12.96 o
  -5   5  16      122.91      117.69      6.60 o
  -4   5  16      140.54      166.54      6.93 o
  -3   5  16      210.11      212.96      7.18 o
  -2   5  16     3577.64     3542.65     64.15 o
  -1   5  16        3.59        2.37      6.80 o
   0   5  16      243.74      257.48      9.47 o
   1   5  16      223.74      222.99      7.99 o
   2   5  16       71.15       58.37      6.54 o
   3   5  16       58.06       66.23      7.41 o
   4   5  16      325.35      334.04      8.14 o
   5   5  16        1.44       13.67      7.47 o
   6   5  16        0.01       17.48      7.65 o
   7   5  16       68.98       72.39      8.01 o
   8   5  16      396.21      398.43      9.45 o
   9   5  16        4.97        2.90      9.35 o
 -11   6  16      270.31      232.86     10.14 o
 -10   6  16       27.98       28.30      9.01 o
  -9   6  16        0.09       -0.63      8.33 o
  -8   6  16       14.93       17.49      7.92 o
  -7   6  16      326.76      328.66      7.70 o
  -6   6  16        0.06       -1.56      7.11 o
  -5   6  16      885.18      855.18      8.21 o
  -4   6  16        0.07       10.35      6.94 o
  -3   6  16      684.88      717.17      9.65 o
  -2   6  16       15.58       13.95      6.33 o
  -1   6  16      170.94      164.94      6.94 o
   0   6  16       57.98       58.79      6.76 o
   1   6  16       28.51       22.56      6.86 o
   2   6  16       37.26       34.79      7.04 o
   3   6  16      460.19      497.94     20.45 o
   4   6  16       81.15       93.54      6.93 o
   5   6  16       95.00      100.58      7.04 o
   6   6  16        5.73       10.82      7.06 o
   7   6  16      180.65      172.49     11.13 o
   8   6  16       46.39       53.50      9.18 o
  -9   7  16       10.32        7.44      9.14 o
  -8   7  16       14.34       25.00      9.17 o
  -7   7  16        0.39       13.87      7.55 o
  -6   7  16        0.21       11.76      7.50 o
  -5   7  16        9.61        8.43      6.44 o
  -4   7  16       61.24       63.08      6.84 o
  -3   7  16        1.22        9.10      6.25 o
  -2   7  16        0.63       13.28      6.48 o
  -1   7  16       75.94       83.83      6.48 o
   0   7  16        0.40       10.00      6.83 o
   1   7  16        2.86        5.88      7.18 o
   2   7  16       36.66       39.23      7.13 o
   3   7  16        3.50        4.50      7.35 o
   4   7  16       27.03       32.74      7.11 o
   5   7  16       56.45       59.77      7.29 o
   6   7  16        0.01        1.66      7.51 o
   7   7  16       30.19       27.23      6.93 o
  -7   8  16       61.30       57.99      8.21 o
  -6   8  16        0.44        9.23      7.75 o
  -5   8  16      155.84      153.02     10.69 o
  -4   8  16      203.40      201.20      7.16 o
  -3   8  16       51.24       56.30      6.63 o
  -2   8  16       12.08       22.58      6.36 o
  -1   8  16      155.49      161.33      7.30 o
   0   8  16       62.09       60.52      7.88 o
   1   8  16       31.27       35.30      8.19 o
   2   8  16       57.00       71.72      6.93 o
   3   8  16       45.80       44.57      6.81 o
   4   8  16       30.50       49.07      7.05 o
   5   8  16       12.13       15.66      7.80 o
  -4   9  16       72.37       68.74      7.35 o
  -3   9  16        1.83        2.03      7.08 o
  -2   9  16      113.70      130.47      7.24 o
  -1   9  16        4.46       12.08      6.68 o
   0   9  16        0.79        9.59      7.06 o
   1   9  16        4.82        5.60      6.96 o
   2   9  16      147.98      137.68      7.97 o
 -13   1  17       87.17      100.38      8.05 o
 -12   1  17      246.69      246.62      8.46 o
 -11   1  17       13.88       27.31      7.26 o
 -10   1  17      141.83      139.07      7.20 o
  -9   1  17      761.40      743.66     11.55 o
  -8   1  17       35.61       40.73      6.41 o
  -7   1  17       13.62       21.67      6.66 o
  -6   1  17      224.44      222.80      7.00 o
  -5   1  17      288.59      286.39      7.21 o
  -4   1  17     1674.10     1664.24     13.01 o
  -3   1  17      792.29      792.14      8.65 o
  -2   1  17      455.85      455.34      7.76 o
  -1   1  17        0.04        3.16      5.47 o
   0   1  17       40.75       47.86      5.97 o
   1   1  17      696.67      678.61     17.88 o
   2   1  17      312.08      292.02      7.45 o
   3   1  17        0.08        3.48      6.83 o
   4   1  17      438.10      466.68      8.21 o
   5   1  17      360.29      350.18      8.04 o
   6   1  17        0.00        4.46      8.43 o
   7   1  17      419.61      443.21     17.57 o
   8   1  17      137.30      128.11      9.53 o
   9   1  17      238.99      224.30     11.95 o
  10   1  17        7.37        8.65     11.44 o
  11   1  17       52.18       60.59     12.22 o
 -13   2  17       91.97      100.30      8.53 o
 -12   2  17       61.61       72.57      7.89 o
 -11   2  17       22.76       22.83      7.26 o
 -10   2  17      629.14      638.51      8.89 o
  -9   2  17       27.98       36.76      6.68 o
  -8   2  17     1885.51     1905.48     12.26 o
  -7   2  17       11.72       12.60      6.48 o
  -6   2  17      363.43      339.55      6.50 o
  -5   2  17      131.14      130.71      6.00 o
  -4   2  17      804.22      798.93      9.95 o
  -3   2  17       65.81       71.52      6.41 o
  -2   2  17     1333.98     1308.56     13.81 o
  -1   2  17       14.00       10.74      5.98 o
   0   2  17       26.90       34.40      6.07 o
   1   2  17       63.53       56.98      5.39 o
   2   2  17       64.27       70.13      6.21 o
   3   2  17        0.69       -0.06      5.76 o
   4   2  17      166.41      178.62      7.57 o
   5   2  17       15.72       13.64      8.46 o
   6   2  17      871.56      895.21     12.64 o
   7   2  17        0.83       -0.74      8.45 o
   8   2  17       31.99       50.69     10.60 o
   9   2  17        1.43        7.14     10.99 o
  10   2  17      287.17      271.48     12.62 o
  11   2  17        1.42       18.52     12.23 o
 -13   3  17      128.75      130.59      8.58 o
 -12   3  17       93.22      112.70      7.67 o
 -11   3  17      586.22      554.07      9.05 o
 -10   3  17      440.38      441.69     10.09 o
  -9   3  17       51.70       62.24      7.22 o
  -8   3  17       24.06       19.13      7.22 o
  -7   3  17      203.46      199.15      7.12 o
  -6   3  17      842.56      835.17     11.50 o
  -5   3  17      138.12      142.72      6.40 o
  -4   3  17      392.36      422.38      8.99 o
  -3   3  17        6.46       16.51      6.04 o
  -2   3  17      188.30      197.20      6.18 o
  -1   3  17       15.86       16.55      6.24 o
   0   3  17      960.95      880.50      8.25 o
   1   3  17        0.09        0.91      6.48 o
   2   3  17        4.17        7.37      6.28 o
   3   3  17        1.53       10.66      7.11 o
   4   3  17      130.63      121.40      7.53 o
   5   3  17      117.61      113.86      6.77 o
   6   3  17      118.78      129.66      7.61 o
   7   3  17       25.98       23.59      6.71 o
   8   3  17       63.57       67.69      6.94 o
   9   3  17       13.98       23.24     11.00 o
  10   3  17       55.23       73.19     10.60 o
 -12   4  17        3.35       12.12      7.94 o
 -11   4  17      298.70      281.79     11.86 o
 -10   4  17       31.92       35.20      7.43 o
  -9   4  17      197.88      201.38      7.63 o
  -8   4  17        6.65       11.82      6.97 o
  -7   4  17      250.14      263.71      6.74 o
  -6   4  17       51.54       54.50      6.21 o
  -5   4  17      976.39      995.21     15.09 o
  -4   4  17       12.79       13.14      5.71 o
  -3   4  17      487.33      467.89      9.50 o
  -2   4  17       51.58       50.87      6.26 o
  -1   4  17      170.91      182.33      6.65 o
   0   4  17       13.15       20.77      6.34 o
   1   4  17      140.75      120.44      7.41 o
   2   4  17        1.12        3.56      7.35 o
   3   4  17        3.72       11.39      7.09 o
   4   4  17        2.21        4.32      7.52 o
   5   4  17      488.81      518.54      8.77 o
   6   4  17       22.22       40.61      7.70 o
   7   4  17      184.34      168.73      8.12 o
   8   4  17        0.01        1.39      7.96 o
   9   4  17      242.94      251.01     10.24 o
  10   4  17       14.64       22.18      8.71 o
 -11   5  17       34.41       33.33      8.31 o
 -10   5  17       88.05       97.37      8.21 o
  -9   5  17      418.95      399.35      8.62 o
  -8   5  17        0.39        0.42      6.91 o
  -7   5  17       10.93       13.51      6.25 o
  -6   5  17       12.53       11.77      5.85 o
  -5   5  17      339.38      291.68      6.84 o
  -4   5  17      447.42      452.77      7.37 o
  -3   5  17      180.53      165.75      6.46 o
  -2   5  17      474.86      462.67     15.33 o
  -1   5  17        1.35        1.89      6.78 o
   0   5  17       20.17       31.47      6.65 o
   1   5  17       59.20       56.48      6.72 o
   2   5  17      117.64      111.09      7.61 o
   3   5  17        0.07       10.75      7.11 o
   4   5  17       95.62       91.13      8.09 o
   5   5  17      128.77      140.83      8.10 o
   6   5  17        4.55        9.11      7.03 o
   7   5  17       77.63       86.12      8.25 o
   8   5  17       57.01       54.52      8.72 o
   9   5  17       86.61       84.98     10.53 o
 -10   6  17       64.69       56.41      8.88 o
  -9   6  17       46.74       40.80      8.59 o
  -8   6  17       53.37       54.84      7.36 o
  -7   6  17        6.87       14.75      6.29 o
  -6   6  17       16.74       15.76      7.04 o
  -5   6  17        8.07       13.78      6.99 o
  -4   6  17        3.98       17.52      6.52 o
  -3   6  17        1.02        0.41      6.30 o
  -2   6  17       64.01       68.17      6.30 o
  -1   6  17        0.10        0.73      6.87 o
   0   6  17       52.29       47.80      7.02 o
   1   6  17        3.66        8.47      6.54 o
   2   6  17        0.04        1.33      6.78 o
   3   6  17      140.20      147.41      9.11 o
   4   6  17       14.46       19.82      7.14 o
   5   6  17        2.49        8.12      7.04 o
   6   6  17      161.94      144.29      8.68 o
   7   6  17       11.09       18.63      8.75 o
   8   6  17       37.03       42.13      9.10 o
  -9   7  17       19.57       31.04      9.32 o
  -8   7  17       70.89       75.27      8.35 o
  -7   7  17        0.81       -1.70      7.54 o
  -6   7  17      101.44      116.21      7.69 o
  -5   7  17        7.61       10.68      7.18 o
  -4   7  17      960.07      922.41     14.04 o
  -3   7  17       24.32       33.34      6.71 o
  -2   7  17        7.88       15.32      6.60 o
  -1   7  17        5.35       12.81      6.40 o
   0   7  17      131.65      133.62      7.43 o
   1   7  17        6.82       11.12      6.95 o
   2   7  17       23.97       19.40      7.12 o
   3   7  17        3.02        7.84      7.13 o
   4   7  17      106.72      116.03      7.47 o
   5   7  17        7.10       15.79      8.30 o
   6   7  17        9.69       22.62      7.54 o
  -7   8  17       70.91       77.85      8.71 o
  -6   8  17       22.07       26.58      7.69 o
  -5   8  17      159.93      143.57      7.66 o
  -4   8  17        0.03        4.18      7.22 o
  -3   8  17       72.07       77.96      7.22 o
  -2   8  17      101.93      101.84      7.35 o
  -1   8  17      541.68      553.31     19.39 o
   0   8  17       90.73       90.33      7.74 o
   1   8  17      235.89      243.62     11.85 o
   2   8  17       73.53       64.82      8.53 o
   3   8  17      225.77      213.53     11.78 o
   4   8  17        1.54        7.68      7.18 o
  -2   9  17        0.46        4.58      6.96 o
  -1   9  17       16.44       11.93      6.73 o
   0   9  17        0.52        3.00      7.68 o
 -13   0  18        0.44        2.12     12.33 o
 -12   0  18     1455.60     1495.60     31.13 o
 -11   0  18        2.67        3.03     10.73 o
 -10   0  18       84.54       81.80     11.51 o
  -9   0  18      124.96      118.09     10.80 o
  -8   0  18     2201.35     2208.53     16.92 o
  -7   0  18       21.76       24.87      9.49 o
  -6   0  18      204.69      185.78      9.98 o
  -5   0  18      226.15      212.70      9.60 o
  -4   0  18     1108.45      962.34     11.98 o
  -3   0  18      457.22      469.46     10.31 o
  -2   0  18       60.71       63.47      8.70 o
  -1   0  18      179.46      191.58     10.89 o
   0   0  18      323.69      296.29      7.89 o
   1   0  18       33.18       47.24      9.62 o
   2   0  18     3933.66     3878.34    101.42 o
   3   0  18        0.01       -8.21      8.65 o
   4   0  18     1471.25     1494.99     14.51 o
   5   0  18       65.40       59.62      8.28 o
   6   0  18       56.70       67.21     10.25 o
   7   0  18        6.24       11.05     16.18 o
   8   0  18      955.85      996.76     20.75 o
   9   0  18        0.41       11.38     15.84 o
  10   0  18       36.11       19.08     16.96 o
 -13   1  18       13.49       20.52      7.81 o
 -12   1  18      141.89      151.21      8.06 o
 -11   1  18       67.92       58.55      7.26 o
 -10   1  18       21.24       26.77      7.06 o
  -9   1  18       16.60       24.92      7.12 o
  -8   1  18       81.75       93.29      7.33 o
  -7   1  18      105.43       99.20      7.17 o
  -6   1  18       28.71       42.39      7.09 o
  -5   1  18        0.30        7.12      6.45 o
  -4   1  18     2816.74     2773.07     12.94 o
  -3   1  18     1011.09     1022.92      9.13 o
  -2   1  18      101.27      101.39      6.25 o
  -1   1  18       69.61       62.91      5.35 o
   0   1  18      291.05      282.34      6.79 o
   1   1  18      967.06      942.83     12.14 o
   2   1  18        4.23        7.92      6.24 o
   3   1  18      106.28      108.54      7.28 o
   4   1  18      188.80      208.12      9.16 o
   5   1  18      380.45      390.31     13.66 o
   6   1  18      139.63      148.03      8.94 o
   7   1  18       32.11       45.18      8.97 o
   8   1  18       72.32       70.39     11.04 o
   9   1  18       17.51       35.87     11.28 o
  10   1  18        0.29       10.51     11.95 o
 -13   2  18       76.20       80.78      8.65 o
 -12   2  18       22.14       18.97      7.69 o
 -11   2  18      344.39      364.18      8.11 o
 -10   2  18       20.24       22.49      7.21 o
  -9   2  18      330.63      360.17      7.56 o
  -8   2  18       39.49       39.63      6.65 o
  -7   2  18       11.25       14.37      6.27 o
  -6   2  18        1.04        1.13      6.66 o
  -5   2  18     1159.80     1150.24     10.27 o
  -4   2  18       96.89       92.96      6.19 o
  -3   2  18      690.95      708.04      8.09 o
  -2   2  18        5.29       12.66      6.22 o
  -1   2  18      585.02      568.86     12.59 o
   0   2  18       88.87       87.65      6.41 o
   1   2  18        1.43       -1.66      6.48 o
   2   2  18        3.28        0.51      6.42 o
   3   2  18     2222.16     2195.46     14.64 o
   4   2  18        9.98       11.08      6.46 o
   5   2  18      119.79      135.29      7.57 o
   6   2  18        5.87        5.30      8.65 o
   7   2  18       93.01       89.15      7.71 o
   8   2  18        0.20       17.25     10.92 o
   9   2  18       69.53       63.78     11.17 o
  10   2  18        0.00        7.45     11.68 o
 -12   3  18       28.40       34.68      7.90 o
 -11   3  18      279.75      269.93      8.02 o
 -10   3  18       91.96       91.25      7.53 o
  -9   3  18      189.02      186.49      7.90 o
  -8   3  18       29.38       34.79      7.11 o
  -7   3  18      308.59      296.49      6.94 o
  -6   3  18      435.64      443.55      7.23 o
  -5   3  18       17.88       25.78      6.05 o
  -4   3  18       52.72       62.34      6.97 o
  -3   3  18      287.32      285.59      6.58 o
  -2   3  18      406.95      450.76     10.18 o
  -1   3  18       62.62       68.48      6.58 o
   0   3  18     1047.61     1015.61     15.14 o
   1   3  18      168.18      194.86      6.77 o
   2   3  18        0.39        0.57      6.49 o
   3   3  18       29.70       40.71      7.26 o
   4   3  18      158.47      162.61      7.67 o
   5   3  18       64.50       66.40      7.45 o
   6   3  18       11.64       13.20      7.56 o
   7   3  18      135.62      146.58      7.40 o
   8   3  18        0.10        9.67      7.84 o
   9   3  18       99.02      105.87      9.64 o
  10   3  18       53.17       64.16     10.15 o
 -12   4  18       54.53       58.97      8.72 o
 -11   4  18       15.74       17.00      8.08 o
 -10   4  18       68.01       62.00      7.71 o
  -9   4  18        9.36       15.38      7.28 o
  -8   4  18        6.93       15.38      7.34 o
  -7   4  18       50.67       50.94      6.23 o
  -6   4  18        8.11       15.24      6.33 o
  -5   4  18       17.85       14.98      5.75 o
  -4   4  18        8.13       12.44      6.06 o
  -3   4  18        3.37        4.95      6.71 o
  -2   4  18        4.03       18.60      6.49 o
  -1   4  18       72.86       66.69      6.29 o
   0   4  18        6.37        4.78      6.56 o
   1   4  18        7.41       11.21      7.15 o
   2   4  18       80.07       87.99      6.72 o
   3   4  18        2.99       -1.44      7.30 o
   4   4  18      130.38      131.85      8.55 o
   5   4  18       24.79       26.07      7.44 o
   6   4  18       89.79       90.49      8.12 o
   7   4  18        0.02        1.54      9.23 o
   8   4  18        1.93        8.04      8.20 o
   9   4  18       22.16       24.09      9.77 o
 -11   5  18        0.08        7.60      7.63 o
 -10   5  18      801.28      781.52     13.64 o
  -9   5  18       23.14       23.74      6.67 o
  -8   5  18       88.26       97.49      6.95 o
  -7   5  18        3.08       11.17      6.83 o
  -6   5  18        0.56        7.49      5.84 o
  -5   5  18       70.27       82.70      6.21 o
  -4   5  18      114.50      112.90      6.68 o
  -3   5  18      163.40      148.23      6.93 o
  -2   5  18       30.54       23.68      6.90 o
  -1   5  18      113.50      114.65      8.71 o
   0   5  18      213.19      229.52     10.82 o
   1   5  18        2.90        9.10      6.81 o
   2   5  18       40.48       40.82      7.46 o
   3   5  18       49.19       54.06      7.74 o
   4   5  18      406.27      428.09     11.43 o
   5   5  18        3.47        9.56      7.58 o
   6   5  18       49.70       59.23      7.97 o
   7   5  18       12.81       15.66      8.13 o
   8   5  18       53.34       50.62      8.55 o
 -10   6  18       44.44       46.75      9.28 o
  -9   6  18      321.71      306.77     13.67 o
  -8   6  18        5.58       14.81      7.38 o
  -7   6  18       46.04       52.97      7.42 o
  -6   6  18        3.31        4.92      7.15 o
  -5   6  18       48.64       66.48      7.07 o
  -4   6  18       23.91       25.33      7.04 o
  -3   6  18      123.64      120.92      6.99 o
  -2   6  18        3.10       14.79      7.32 o
  -1   6  18      148.56      141.96      8.03 o
   0   6  18       25.42       39.37      7.16 o
   1   6  18      494.60      477.95     17.10 o
   2   6  18        1.41       -3.52      7.12 o
   3   6  18      692.32      670.83     30.51 o
   4   6  18       30.20       31.26      7.23 o
   5   6  18        0.14        8.46      7.20 o
   6   6  18       13.27       16.86      8.21 o
   7   6  18        2.55        2.41      8.52 o
  -8   7  18       13.43       13.25      8.36 o
  -7   7  18        8.52       17.07      7.85 o
  -6   7  18       14.24       20.36      7.10 o
  -5   7  18       79.75       94.66      7.61 o
  -4   7  18       77.79       81.83      7.20 o
  -3   7  18       89.82       99.21      7.15 o
  -2   7  18        2.14        9.78      7.26 o
  -1   7  18      105.35      101.33      7.87 o
   0   7  18       44.45       51.58      7.77 o
   1   7  18       14.11       14.44      7.75 o
   2   7  18        2.28        4.26      7.22 o
   3   7  18        8.11        5.24      7.60 o
   4   7  18       39.86       43.30      7.38 o
   5   7  18       20.08       23.24      7.83 o
   6   7  18        4.65       19.36      7.99 o
  -6   8  18        0.94        3.30      7.78 o
  -5   8  18       24.85       27.40      7.85 o
  -4   8  18        0.01        5.31      7.33 o
  -3   8  18       32.36       33.37      7.44 o
  -2   8  18      101.94      101.68     10.66 o
  -1   8  18      245.46      237.20      8.51 o
   0   8  18        6.48       11.64      7.83 o
   1   8  18       15.35       21.11      7.89 o
   2   8  18      422.17      384.22     18.87 o
   3   8  18      104.82       93.33      8.10 o
 -12   1  19      142.95      142.78      8.60 o
 -11   1  19       91.63       88.87      8.03 o
 -10   1  19       20.05       33.05      7.53 o
  -9   1  19       20.99       24.46      7.50 o
  -8   1  19       47.05       57.36      7.35 o
  -7   1  19       17.22       28.94      7.33 o
  -6   1  19       59.92       56.71      7.06 o
  -5   1  19       75.36       83.00      6.81 o
  -4   1  19      959.25      890.23      9.94 o
  -3   1  19     1239.26     1239.57     10.55 o
  -2   1  19      179.70      172.60      6.47 o
  -1   1  19      272.20      247.72      6.85 o
   0   1  19       88.05       87.21      6.43 o
   1   1  19     1244.40     1170.82     13.81 o
   2   1  19       20.51       25.66      6.39 o
   3   1  19        3.45       13.24      6.24 o
   4   1  19       58.25       58.23      7.25 o
   5   1  19       85.42       83.91      6.81 o
   6   1  19      159.03      163.02      9.21 o
   7   1  19        1.79        9.39      9.02 o
   8   1  19        0.51       -6.06      8.95 o
   9   1  19        4.31       10.84     11.55 o
  10   1  19       10.53       28.59     12.23 o
 -12   2  19      490.60      508.61      9.29 o
 -11   2  19        3.26        7.70      7.57 o
 -10   2  19      127.67      116.66      7.63 o
  -9   2  19       56.59       66.08      7.42 o
  -8   2  19       91.14      104.73      7.01 o
  -7   2  19       59.54       58.67      6.94 o
  -6   2  19      379.90      370.28      7.56 o
  -5   2  19        5.60        8.64      7.12 o
  -4   2  19      393.65      389.18      9.79 o
  -3   2  19        3.67       10.30      6.57 o
  -2   2  19     3233.16     3196.25     19.97 o
  -1   2  19       14.09       13.73      5.77 o
   0   2  19      490.64      482.70      6.64 o
   1   2  19       85.39       87.19      6.60 o
   2   2  19     1399.47     1444.26     14.29 o
   3   2  19        5.58        1.17      7.09 o
   4   2  19      156.05      156.52      6.73 o
   5   2  19        1.61        5.51      7.73 o
   6   2  19       45.33       61.44      8.77 o
   7   2  19       16.39       18.61      7.81 o
   8   2  19      146.10      162.59     17.35 o
   9   2  19        2.36       14.09     11.62 o
 -12   3  19       10.49       14.06      8.14 o
 -11   3  19       22.47       26.49      7.78 o
 -10   3  19      130.63      123.44      7.76 o
  -9   3  19      188.65      189.08      7.63 o
  -8   3  19       90.04       90.50      7.29 o
  -7   3  19      866.53      859.10     11.62 o
  -6   3  19      311.92      339.58      7.55 o
  -5   3  19      131.13      135.02      6.95 o
  -4   3  19       97.50      107.50      6.62 o
  -3   3  19      377.85      355.59      8.72 o
  -2   3  19        9.38        4.32      6.60 o
  -1   3  19      810.27      832.02     11.05 o
   0   3  19      893.12      872.97     16.18 o
   1   3  19       14.24       11.82      6.21 o
   2   3  19       21.67       25.19      6.52 o
   3   3  19       29.68       33.86      6.61 o
   4   3  19       60.01       59.96      7.37 o
   5   3  19       14.78       16.84      7.65 o
   6   3  19      105.29      122.87      8.06 o
   7   3  19       48.73       52.89      7.94 o
   8   3  19       28.38       27.23      8.12 o
   9   3  19       85.03       87.21      9.53 o
 -11   4  19        3.92        5.97      8.28 o
 -10   4  19       48.10       46.10      7.82 o
  -9   4  19       33.95       47.47      7.78 o
  -8   4  19       27.01       28.95      7.19 o
  -7   4  19      106.20      110.42      6.90 o
  -6   4  19       47.74       50.63      6.23 o
  -5   4  19       68.29       66.34      6.18 o
  -4   4  19        6.01        8.90      6.34 o
  -3   4  19      275.08      264.38      8.45 o
  -2   4  19      107.62      110.39      8.36 o
  -1   4  19     1526.48     1601.58     52.11 o
   0   4  19       11.36       10.37      6.56 o
   1   4  19      178.70      183.53      7.96 o
   2   4  19        2.69        2.22      7.25 o
   3   4  19        0.01        2.63      7.33 o
   4   4  19        6.68       12.20      7.36 o
   5   4  19       66.39       87.57      7.93 o
   6   4  19        7.33       11.03      7.72 o
   7   4  19        4.41       14.54      8.10 o
   8   4  19        0.01        9.66      8.71 o
 -10   5  19      174.11      171.04      8.55 o
  -9   5  19        3.58        1.19      7.15 o
  -8   5  19        7.15        5.80      6.71 o
  -7   5  19       43.11       42.97      6.64 o
  -6   5  19       56.75       67.75      6.39 o
  -5   5  19        7.61        8.61      6.30 o
  -4   5  19       55.63       63.25      6.40 o
  -3   5  19      561.30      521.34      7.44 o
  -2   5  19       67.59       78.56      7.70 o
  -1   5  19       28.49       41.42      7.30 o
   0   5  19      169.24      171.38     11.29 o
   1   5  19       58.72       64.28      6.20 o
   2   5  19       49.79       56.92      7.62 o
   3   5  19      108.30      115.67      7.94 o
   4   5  19       47.36       45.67      7.84 o
   5   5  19       68.56       68.19      8.14 o
   6   5  19       15.39       29.12      8.35 o
   7   5  19        1.88        7.26      8.38 o
   8   5  19       15.86       15.04      9.61 o
  -9   6  19        4.34       11.87      8.69 o
  -8   6  19       32.12       37.17      7.64 o
  -7   6  19       36.55       46.09      6.69 o
  -6   6  19       17.27       32.67      7.49 o
  -5   6  19       34.12       49.55      7.58 o
  -4   6  19      102.94      104.06      8.50 o
  -3   6  19      114.67      107.03      8.30 o
  -2   6  19       64.26       70.08      7.92 o
  -1   6  19       52.54       43.95      7.22 o
   0   6  19        5.72       12.57      7.26 o
   1   6  19       43.18       49.64      7.23 o
   2   6  19        0.75        0.95      6.63 o
   3   6  19       36.32       30.52      7.33 o
   4   6  19       50.75       43.56      7.39 o
   5   6  19        3.62        7.92      7.34 o
   6   6  19        7.77       15.78      8.28 o
  -7   7  19        3.44       -0.22      7.19 o
  -6   7  19       26.76       35.67      7.74 o
  -5   7  19        5.13        5.32      7.57 o
  -4   7  19      253.67      215.74      7.87 o
  -3   7  19       14.85       17.59      7.09 o
  -2   7  19      170.69      169.71      8.15 o
  -1   7  19       13.11       21.58      7.86 o
   0   7  19      666.88      663.88     22.17 o
   1   7  19       12.93       19.85      7.28 o
   2   7  19        3.42       13.74      7.88 o
   3   7  19       16.74       21.97      7.65 o
   4   7  19      189.91      174.23     11.83 o
   5   7  19        0.06        3.25      7.31 o
  -4   8  19        3.62        7.90      7.55 o
  -3   8  19       32.07       46.02      7.58 o
  -2   8  19      121.99      120.96      8.40 o
  -1   8  19      303.42      284.15      9.98 o
   0   8  19       12.11       19.77      8.43 o
   1   8  19       18.24       19.89      8.40 o
   2   8  19       53.28       44.29      7.97 o
 -12   0  20       92.13      107.91     12.11 o
 -11   0  20      344.85      378.21     27.56 o
 -10   0  20       45.70       47.93     11.20 o
  -9   0  20        9.64       18.60     10.45 o
  -8   0  20     1354.84     1376.47     15.26 o
  -7   0  20      120.95      110.83     10.69 o
  -6   0  20     1045.46      944.33     31.30 o
  -5   0  20       76.55       64.23      9.37 o
  -4   0  20      629.64      591.82     11.18 o
  -3   0  20       68.79       69.97      9.48 o
  -2   0  20     4394.04     4292.14     47.30 o
  -1   0  20      104.09      108.59      9.22 o
   0   0  20     2187.17     2201.23     13.41 o
   1   0  20        0.10       11.08      7.84 o
   2   0  20        6.87       10.10      9.66 o
   3   0  20        0.06       -3.21      7.80 o
   4   0  20      113.46      105.47     10.45 o
   5   0  20        2.72       11.44     14.45 o
   6   0  20      144.86      152.01     14.89 o
   7   0  20       11.30        4.02     15.73 o
   8   0  20      528.03      565.99     19.30 o
   9   0  20        6.54        3.57     17.52 o
 -12   1  20      107.80      118.12      9.02 o
 -11   1  20      299.97      298.86      9.00 o
 -10   1  20      172.58      163.01      8.93 o
  -9   1  20       16.94       15.34      7.85 o
  -8   1  20      451.34      458.64      8.76 o
  -7   1  20      126.73      142.44      7.93 o
  -6   1  20      162.58      156.65      7.43 o
  -5   1  20       10.72        9.52      6.80 o
  -4   1  20      200.80      164.13      7.06 o
  -3   1  20       54.82       65.13      6.87 o
  -2   1  20       15.33       16.12      6.27 o
  -1   1  20        7.80       11.85      5.75 o
   0   1  20       64.63       66.60      5.59 o
   1   1  20      446.88      418.29     11.06 o
   2   1  20       55.03       63.57      6.53 o
   3   1  20        4.20       13.93      6.35 o
   4   1  20       27.80       42.09      7.28 o
   5   1  20       85.15       83.28      7.64 o
   6   1  20       47.74       52.21      9.08 o
   7   1  20        0.89        2.89      9.04 o
   8   1  20       96.10       80.21     13.89 o
   9   1  20       57.07       65.39     12.42 o
 -12   2  20       37.13       31.04      8.32 o
 -11   2  20       36.07       30.28      7.62 o
 -10   2  20        7.62       13.36      7.83 o
  -9   2  20       78.58       75.75      7.76 o
  -8   2  20       37.16       37.35      7.61 o
  -7   2  20      203.91      242.07     13.43 o
  -6   2  20       29.96       36.99      7.09 o
  -5   2  20        3.72       11.66      6.92 o
  -4   2  20       15.27       23.64      6.53 o
  -3   2  20      644.73      668.91      8.24 o
  -2   2  20       57.87       60.15      6.42 o
  -1   2  20       72.77       76.54      6.43 o
   0   2  20       23.91       24.41      6.39 o
   1   2  20        0.17        2.69      5.87 o
   2   2  20        7.94        4.82      6.50 o
   3   2  20      226.56      233.67     15.81 o
   4   2  20        0.10        2.49      6.58 o
   5   2  20       24.08       29.11      7.49 o
   6   2  20        0.57       -6.39      6.97 o
   7   2  20       43.51       57.79      9.29 o
   8   2  20        6.30       12.15      9.31 o
   9   2  20      185.91      178.16     15.34 o
 -11   3  20       50.95       56.81      8.29 o
 -10   3  20      192.98      189.32      8.21 o
  -9   3  20      379.18      380.33      8.65 o
  -8   3  20       26.47       29.76      7.24 o
  -7   3  20      658.78      620.28      7.65 o
  -6   3  20      182.63      187.26      7.55 o
  -5   3  20        9.88       13.20      6.97 o
  -4   3  20        5.99        3.40      6.29 o
  -3   3  20        0.08        4.85      6.07 o
  -2   3  20        0.01       12.56      6.58 o
  -1   3  20     1385.12     1363.58      9.57 o
   0   3  20      178.48      174.73      7.03 o
   1   3  20        1.89        8.81      6.40 o
   2   3  20       19.73       25.67      6.51 o
   3   3  20       23.08       26.21      7.46 o
   4   3  20       27.45       33.81      7.54 o
   5   3  20        9.02       11.23      6.70 o
   6   3  20       54.75       52.32      7.89 o
   7   3  20      222.89      240.88      8.74 o
   8   3  20        1.69        2.35      8.30 o
 -11   4  20        3.32        5.98      8.54 o
 -10   4  20        5.53       10.67      7.93 o
  -9   4  20       45.80       47.89      7.98 o
  -8   4  20       51.29       39.25      7.25 o
  -7   4  20       10.68       18.02      6.62 o
  -6   4  20       13.48       13.65      6.34 o
  -5   4  20        6.82       15.50      7.15 o
  -4   4  20       57.97       62.95      6.88 o
  -3   4  20        4.33       14.46      6.38 o
  -2   4  20        0.07       -0.23      5.78 o
  -1   4  20        2.04        5.26      6.46 o
   0   4  20        3.75        7.00      6.67 o
   1   4  20       17.45       19.81      7.57 o
   2   4  20      208.16      237.42      8.03 o
   3   4  20        4.85        7.00      7.51 o
   4   4  20        3.19        1.94      7.57 o
   5   4  20       32.85       30.69      7.97 o
   6   4  20       25.08       30.28      8.05 o
   7   4  20        0.09       10.88      8.31 o
   8   4  20        0.09        3.34      8.49 o
 -10   5  20      193.65      181.96      9.25 o
  -9   5  20       92.29       81.88      8.12 o
  -8   5  20        0.07        5.13      6.35 o
  -7   5  20        1.59        8.31      5.86 o
  -6   5  20      177.04      199.74      7.22 o
  -5   5  20       25.97       33.22      6.39 o
  -4   5  20      335.16      369.88      7.78 o
  -3   5  20       36.19       40.26      6.38 o
  -2   5  20      243.96      247.89     11.27 o
  -1   5  20       34.23       50.90      7.48 o
   0   5  20      709.50      710.86     38.97 o
   1   5  20        6.33        9.69      7.15 o
   2   5  20        5.12       11.35      7.77 o
   3   5  20       79.24       72.03      7.75 o
   4   5  20      107.60       91.05      8.07 o
   5   5  20        2.74        6.87      8.10 o
   6   5  20       77.60       70.17     11.03 o
   7   5  20        6.17       12.11      8.65 o
  -8   6  20        4.63       13.20      8.08 o
  -7   6  20       28.16       35.57      7.79 o
  -6   6  20        5.89        9.32      7.70 o
  -5   6  20      297.16      295.74      7.90 o
  -4   6  20       32.21       42.14      8.52 o
  -3   6  20      308.76      277.76      7.76 o
  -2   6  20        0.01        1.29      7.57 o
  -1   6  20      151.82      139.98      7.76 o
   0   6  20       42.93       49.84      7.59 o
   1   6  20      238.19      221.66     10.37 o
   2   6  20        0.43       11.70      7.30 o
   3   6  20       70.45       68.28      7.31 o
   4   6  20       27.85       31.88      7.50 o
   5   6  20       16.90       21.47      7.58 o
  -6   7  20        1.83       14.35      8.14 o
  -5   7  20       90.71       87.83      7.94 o
  -4   7  20        9.92        3.54      7.75 o
  -3   7  20       34.00       39.24      8.41 o
  -2   7  20        9.04       13.28      8.04 o
  -1   7  20      236.61      239.31      9.47 o
   0   7  20       34.40       34.54      7.86 o
   1   7  20       25.36       34.05      7.65 o
   2   7  20        2.05        4.37      7.66 o
   3   7  20        0.21       10.61      7.94 o
 -11   1  21      436.02      463.40     12.37 o
 -10   1  21      541.72      535.27     13.98 o
  -9   1  21        1.85        9.85      7.66 o
  -8   1  21      204.91      175.54      9.47 o
  -7   1  21      326.89      348.02      8.62 o
  -6   1  21        1.12        1.75      7.07 o
  -5   1  21        1.83        9.98      6.89 o
  -4   1  21      161.14      139.17      7.20 o
  -3   1  21       61.59       54.88      6.55 o
  -2   1  21        0.37        0.50      6.24 o
  -1   1  21        0.11        0.17      6.22 o
   0   1  21       23.15       18.42      6.06 o
   1   1  21      334.17      325.57      7.16 o
   2   1  21        7.59       16.70      6.36 o
   3   1  21      227.58      238.01      6.68 o
   4   1  21        8.77        6.86      6.04 o
   5   1  21        8.60        9.40      6.17 o
   6   1  21        0.19        6.05      9.20 o
   7   1  21       85.44       89.87      8.64 o
   8   1  21       43.49       34.00      9.90 o
 -11   2  21       30.91       33.77      8.78 o
 -10   2  21      132.26      131.78      8.86 o
  -9   2  21        5.80        3.24      7.72 o
  -8   2  21      180.14      219.94      8.14 o
  -7   2  21       19.54       36.98      7.43 o
  -6   2  21      780.47      808.06      9.95 o
  -5   2  21       24.94       26.75      6.15 o
  -4   2  21        9.46       18.69      6.67 o
  -3   2  21        0.94        0.44      6.25 o
  -2   2  21       32.32       28.54      6.17 o
  -1   2  21       11.01       13.03      5.98 o
   0   2  21      172.14      188.22      6.85 o
   1   2  21       41.27       43.52      6.39 o
   2   2  21      152.95      145.53      6.34 o
   3   2  21        8.49       10.02      6.77 o
   4   2  21      263.65      269.90      7.92 o
   5   2  21        0.59        2.41      7.58 o
   6   2  21      371.70      367.32     11.64 o
   7   2  21       26.47       28.83      7.46 o
   8   2  21       58.87       59.91     12.15 o
 -11   3  21        4.17       10.74      8.50 o
 -10   3  21       58.26       67.38      7.89 o
  -9   3  21      120.08      124.84      8.10 o
  -8   3  21      225.96      223.29      8.44 o
  -7   3  21        0.73        5.36      7.17 o
  -6   3  21        9.03       16.06      7.14 o
  -5   3  21        9.93        9.65      7.00 o
  -4   3  21       38.64       33.50      6.74 o
  -3   3  21       19.08       25.07      6.44 o
  -2   3  21      115.48      123.88      6.98 o
  -1   3  21      707.11      671.44     14.51 o
   0   3  21       89.88       84.59      6.92 o
   1   3  21        2.71        6.40      6.87 o
   2   3  21       26.25       35.73      6.85 o
   3   3  21       27.22       22.05      7.64 o
   4   3  21        1.25        3.89      8.05 o
   5   3  21       38.78       42.62      7.96 o
   6   3  21      243.21      258.80      8.83 o
   7   3  21       37.39       42.43      8.39 o
   8   3  21        1.01       -4.53      8.71 o
 -10   4  21        0.39        4.66      7.77 o
  -9   4  21      558.76      593.33      9.38 o
  -8   4  21        0.00        9.45      6.62 o
  -7   4  21      162.17      163.17      6.85 o
  -6   4  21       20.08       18.83      7.39 o
  -5   4  21      214.87      231.07      7.60 o
  -4   4  21       21.26       23.22      6.93 o
  -3   4  21        5.03       17.95      6.66 o
  -2   4  21       11.38       11.89      5.95 o
  -1   4  21        0.06       -0.20      6.58 o
   0   4  21       35.71       35.41      7.21 o
   1   4  21        3.46        5.45      7.71 o
   2   4  21       29.27       34.38      7.78 o
   3   4  21       10.07       11.43      7.73 o
   4   4  21        3.59        3.84      7.87 o
   5   4  21      325.58      332.88      9.01 o
   6   4  21       15.40       19.95      8.25 o
   7   4  21        2.51        6.45      8.56 o
  -9   5  21        6.01       15.07      8.09 o
  -8   5  21        0.01        1.05      7.58 o
  -7   5  21       99.86      100.08      7.23 o
  -6   5  21        6.28        9.24      6.88 o
  -5   5  21       55.96       57.63      7.65 o
  -4   5  21       23.50       23.20      7.00 o
  -3   5  21       30.21       39.93      6.42 o
  -2   5  21        7.04        9.83      7.64 o
  -1   5  21       33.10       24.65      7.42 o
   0   5  21      319.33      323.54     16.52 o
   1   5  21       54.72       54.89      7.55 o
   2   5  21        0.42       11.03      7.90 o
   3   5  21       35.47       32.67      7.96 o
   4   5  21       10.36       17.43      8.06 o
   5   5  21       51.88       48.52      8.45 o
   6   5  21       45.87       46.28      8.73 o
  -7   6  21       12.93        8.84      8.06 o
  -6   6  21       23.80       30.63      7.51 o
  -5   6  21       14.61       19.95      7.57 o
  -4   6  21       11.38       23.00      8.65 o
  -3   6  21        6.10       -1.57      7.95 o
  -2   6  21       27.58       34.15      8.10 o
  -1   6  21       24.34       25.18      7.66 o
   0   6  21        7.59        3.85      7.17 o
   1   6  21       32.02       43.30      7.74 o
   2   6  21       11.69       11.16      7.46 o
   3   6  21        3.26        5.67      7.57 o
   4   6  21       10.87        6.66      7.66 o
  -5   7  21        0.49        1.96      8.05 o
  -4   7  21      129.35      142.43      9.31 o
  -3   7  21       30.73       29.65      8.26 o
  -2   7  21       13.06       20.42      8.05 o
  -1   7  21        0.61       -3.33      7.81 o
   0   7  21       59.90       56.28      8.11 o
   1   7  21       22.18       22.43      7.66 o
   2   7  21       11.48       15.58      7.90 o
 -11   0  22       14.10       18.02     11.99 o
 -10   0  22     1891.64     2024.50     28.28 o
  -9   0  22       46.73       52.88     11.44 o
  -8   0  22       67.51       70.24     11.20 o
  -7   0  22      201.85      194.68     27.33 o
  -6   0  22      366.67      359.15     15.40 o
  -5   0  22       90.21       95.38     10.54 o
  -4   0  22      325.51      292.71     10.17 o
  -3   0  22       58.20       56.97      9.23 o
  -2   0  22     1083.60     1038.56     12.27 o
  -1   0  22      109.60      115.88      8.91 o
   0   0  22      865.04      916.42     11.99 o
   1   0  22       86.88       89.59      9.52 o
   2   0  22      602.31      640.72     11.01 o
   3   0  22       42.55       45.91     16.01 o
   4   0  22      875.34      902.74     13.29 o
   5   0  22       32.41       48.07     10.93 o
   6   0  22       14.41       29.73     11.12 o
   7   0  22        0.02       27.67     17.07 o
   8   0  22       39.94       46.75     17.74 o
 -11   1  22        0.48        2.10      8.95 o
 -10   1  22       28.94       44.09      8.94 o
  -9   1  22       16.73       18.90      8.10 o
  -8   1  22        0.27       -5.61      7.68 o
  -7   1  22      153.21      155.28      8.37 o
  -6   1  22       56.39       55.25      7.22 o
  -5   1  22       43.31       43.36      6.91 o
  -4   1  22      650.96      621.59      8.08 o
  -3   1  22       13.50       15.98      6.37 o
  -2   1  22      113.33      124.23      6.50 o
  -1   1  22       31.75       45.45      6.34 o
   0   1  22       30.38       36.78      6.17 o
   1   1  22      107.53      105.59      7.57 o
   2   1  22      301.62      310.75      7.40 o
   3   1  22      119.15      125.54      6.94 o
   4   1  22       22.98       22.22      6.22 o
   5   1  22        0.03        6.97      7.73 o
   6   1  22       23.36       22.17      9.51 o
   7   1  22       63.64       57.54      8.65 o
   8   1  22       71.70       47.25     12.39 o
 -10   2  22       21.89       24.76      8.74 o
  -9   2  22      197.21      215.76      8.93 o
  -8   2  22        0.50       -0.25      7.81 o
  -7   2  22       33.12       30.74      6.74 o
  -6   2  22        0.75       -1.40      6.56 o
  -5   2  22        1.19        8.33      7.20 o
  -4   2  22        5.82        9.36      6.88 o
  -3   2  22      156.49      175.28      6.91 o
  -2   2  22        5.24       14.43      6.15 o
  -1   2  22      554.54      530.56      7.29 o
   0   2  22        6.84        7.84      5.94 o
   1   2  22      219.14      249.78      7.26 o
   2   2  22        0.00        0.47      6.28 o
   3   2  22       77.98       89.54      7.10 o
   4   2  22        6.65        8.55      6.41 o
   5   2  22      132.88      124.02      7.50 o
   6   2  22       14.92       19.63      8.21 o
   7   2  22        2.90        4.86      7.42 o
 -10   3  22        0.48       -4.66      8.38 o
  -9   3  22      212.95      207.68      9.23 o
  -8   3  22       11.83       14.31      8.02 o
  -7   3  22        0.22       10.01      7.07 o
  -6   3  22      123.18      138.70      7.60 o
  -5   3  22        0.75        6.46      6.31 o
  -4   3  22       17.84       21.42      7.03 o
  -3   3  22      114.23      121.00      6.60 o
  -2   3  22       61.80       65.07      6.49 o
  -1   3  22      346.30      318.64      7.66 o
   0   3  22      111.82      110.88      7.25 o
   1   3  22        0.79        4.33      6.11 o
   2   3  22      149.03      147.46      7.23 o
   3   3  22      130.07      143.41      8.50 o
   4   3  22       30.99       25.89      7.15 o
   5   3  22       35.99       45.77      7.50 o
   6   3  22       44.27       48.09      8.42 o
   7   3  22       56.62       66.83      8.77 o
  -9   4  22        0.96        0.13      8.40 o
  -8   4  22       20.92       19.02      8.05 o
  -7   4  22        0.58        4.77      7.82 o
  -6   4  22       53.88       76.03      6.55 o
  -5   4  22       17.27       14.96      6.93 o
  -4   4  22       15.84       19.02      6.77 o
  -3   4  22       32.10       46.70      6.89 o
  -2   4  22       30.02       31.20      6.83 o
  -1   4  22        4.91        5.38      6.83 o
   0   4  22       97.91      116.13      7.17 o
   1   4  22       33.39       39.35      7.99 o
   2   4  22       89.54       97.54      8.37 o
   3   4  22       16.69       32.74      8.36 o
   4   4  22       43.15       51.01      8.33 o
   5   4  22        6.35       16.31      8.24 o
   6   4  22       23.59       16.57      8.64 o
  -8   5  22       61.88       67.68      7.54 o
  -7   5  22        4.10        5.18      8.02 o
  -6   5  22       85.04       96.95      7.84 o
  -5   5  22       94.34       97.46      7.90 o
  -4   5  22       75.27       64.60      7.38 o
  -3   5  22        6.20       10.56      6.83 o
  -2   5  22       17.46       27.91      7.67 o
  -1   5  22       19.66       22.13      7.97 o
   0   5  22      305.35      303.01     14.97 o
   1   5  22       35.19       41.14      6.88 o
   2   5  22      106.14      116.65      8.38 o
   3   5  22        0.33        7.30      8.23 o
   4   5  22       39.42       34.62      8.47 o
   5   5  22        6.97       17.56      7.57 o
  -6   6  22        0.00        6.76      8.64 o
  -5   6  22       27.94       26.29      8.48 o
  -4   6  22       62.98       61.27      8.66 o
  -3   6  22       48.16       69.60      8.78 o
  -2   6  22        3.57       -2.97      7.24 o
  -1   6  22       14.83       29.14      8.22 o
   0   6  22       15.91       23.76      7.85 o
   1   6  22      471.39      443.03     18.94 o
   2   6  22        0.03        3.79      7.54 o
   3   6  22        0.00        7.95      7.62 o
 -10   1  23        0.22        5.59      8.45 o
  -9   1  23       31.60       47.35      8.72 o
  -8   1  23      161.73      153.91      8.52 o
  -7   1  23       76.55       92.62     10.50 o
  -6   1  23      169.11      165.86      7.68 o
  -5   1  23       29.95       35.45      7.25 o
  -4   1  23      114.94      111.62      7.18 o
  -3   1  23      145.94      149.19      6.80 o
  -2   1  23       21.97       26.50      6.35 o
  -1   1  23        7.70       13.65      5.50 o
   0   1  23        0.14        1.11      5.97 o
   1   1  23       28.65       25.28      6.24 o
   2   1  23      120.97      115.88      7.18 o
   3   1  23      293.88      292.03      9.77 o
   4   1  23        1.86        9.65      6.29 o
   5   1  23        2.12       10.11      7.20 o
   6   1  23        1.70        4.03      8.30 o
   7   1  23      123.88       88.79     12.58 o
 -10   2  23       13.67       19.03      8.97 o
  -9   2  23       17.73       20.08      8.81 o
  -8   2  23       28.73       34.67      7.49 o
  -7   2  23       29.75       25.01      7.61 o
  -6   2  23      205.79      187.41      7.83 o
  -5   2  23       56.75       59.29      7.18 o
  -4   2  23       17.52       23.64      6.55 o
  -3   2  23        2.96        2.45      6.64 o
  -2   2  23       26.21       41.28      6.48 o
  -1   2  23        0.02        7.47      6.20 o
   0   2  23      414.07      388.61      7.02 o
   1   2  23        1.73        6.58      6.74 o
   2   2  23       16.28       23.57      6.85 o
   3   2  23        2.13        0.80      6.01 o
   4   2  23      175.08      181.08      6.97 o
   5   2  23        1.80        7.00      8.13 o
   6   2  23       80.95       77.51      8.52 o
  -9   3  23      198.52      195.13      9.35 o
  -8   3  23      181.78      163.96      8.69 o
  -7   3  23       20.83       31.69      7.74 o
  -6   3  23       14.91       12.59      6.59 o
  -5   3  23      310.86      321.30      8.40 o
  -4   3  23       63.08       71.01      7.18 o
  -3   3  23        0.66        5.75      6.68 o
  -2   3  23      195.23      201.74      6.59 o
  -1   3  23        0.11        3.67      6.19 o
   0   3  23       20.55       28.16      6.85 o
   1   3  23       12.19       14.41      7.01 o
   2   3  23      183.45      192.92      7.34 o
   3   3  23       10.29       14.77      8.38 o
   4   3  23        4.05       17.85      8.10 o
   5   3  23       45.67       37.99      8.39 o
   6   3  23       15.08       20.53      8.48 o
  -8   4  23       54.05       58.85      8.15 o
  -7   4  23       48.87       51.10      8.22 o
  -6   4  23       16.70       23.57      7.62 o
  -5   4  23      413.94      422.79      8.74 o
  -4   4  23       12.61       18.52      7.20 o
  -3   4  23      101.84      110.20      7.24 o
  -2   4  23       11.50       20.72      6.06 o
  -1   4  23      169.50      150.02      6.95 o
   0   4  23        0.43        3.12      7.17 o
   1   4  23      336.19      303.71     11.20 o
   2   4  23       51.70       61.55      8.22 o
   3   4  23      144.75      126.72      9.05 o
   4   4  23        0.06        6.46      8.33 o
   5   4  23       74.35       76.93      8.84 o
  -7   5  23        0.09        1.26      8.06 o
  -6   5  23       19.23       29.28      7.84 o
  -5   5  23       29.36       28.95      8.35 o
  -4   5  23       92.98      103.57      8.22 o
  -3   5  23       83.09       92.97      7.86 o
  -2   5  23        3.07        7.11      8.24 o
  -1   5  23        0.51        3.16      7.93 o
   0   5  23        4.28        6.49      7.73 o
   1   5  23        2.86        4.75      7.55 o
   2   5  23       10.08       19.42      8.37 o
   3   5  23        6.03        9.17      8.51 o
   4   5  23       24.52       24.44      8.67 o
  -4   6  23        9.76       27.84      8.85 o
  -3   6  23       52.71       57.48      9.57 o
  -2   6  23        4.24        4.23      8.47 o
  -1   6  23        3.67        4.57      7.30 o
   0   6  23       99.70       98.84      8.36 o
   1   6  23       29.49       37.65      7.94 o
  -9   0  24      110.37      124.08     17.13 o
  -8   0  24      104.42      105.88     12.07 o
  -7   0  24       21.63       20.25     11.52 o
  -6   0  24      676.79      730.52     13.56 o
  -5   0  24       12.67       13.30     10.00 o
  -4   0  24      642.58      675.69     11.72 o
  -3   0  24       13.78       16.36      9.30 o
  -2   0  24       21.93       23.15      9.48 o
  -1   0  24       38.22       43.81      8.89 o
   0   0  24      150.18      161.00      8.27 o
   1   0  24       38.04       47.60      9.48 o
   2   0  24        1.20        1.06      7.82 o
   3   0  24       48.34       46.22      9.04 o
   4   0  24      116.07      126.97     14.62 o
   5   0  24        8.36       11.96     11.51 o
   6   0  24       11.54       10.57     11.95 o
  -9   1  24      174.97      171.82      9.04 o
  -8   1  24        9.76        9.27      8.33 o
  -7   1  24       12.94       23.26      8.24 o
  -6   1  24       43.84       50.65      7.96 o
  -5   1  24       20.98       27.36      7.52 o
  -4   1  24       11.08       14.86      6.35 o
  -3   1  24        4.68        5.56      6.69 o
  -2   1  24        0.06        5.79      6.49 o
  -1   1  24        4.49        3.86      6.63 o
   0   1  24       17.09       18.66      6.28 o
   1   1  24       24.86       35.33      6.30 o
   2   1  24      225.63      229.51      7.47 o
   3   1  24      152.62      150.90      7.31 o
   4   1  24        0.26       -2.00      7.07 o
   5   1  24        0.46        0.46      7.18 o
   6   1  24        3.16        8.77      8.50 o
  -9   2  24      109.29      104.04      9.72 o
  -8   2  24        1.97        7.02      8.46 o
  -7   2  24        0.62       10.00      8.07 o
  -6   2  24        0.72        1.08      7.88 o
  -5   2  24        0.27       10.04      7.73 o
  -4   2  24        9.20       15.12      7.15 o
  -3   2  24        2.84       11.15      6.97 o
  -2   2  24        1.24        6.02      6.58 o
  -1   2  24       30.17       46.57      6.53 o
   0   2  24        0.87        2.58      6.37 o
   1   2  24       45.30       43.66      6.51 o
   2   2  24        0.29        7.81      7.00 o
   3   2  24       53.21       60.21      6.60 o
   4   2  24        9.07       27.56      8.30 o
   5   2  24       66.58       69.03      8.52 o
  -8   3  24      248.57      239.90     11.14 o
  -7   3  24      278.78      268.20      8.37 o
  -6   3  24        1.16        9.61      6.88 o
  -5   3  24      435.22      470.11      8.62 o
  -4   3  24        9.21        6.30      7.45 o
  -3   3  24       31.15       37.99      7.04 o
  -2   3  24        1.51       13.18      6.76 o
  -1   3  24       69.52       71.01      6.74 o
   0   3  24       22.65       23.44      7.02 o
   1   3  24       20.41       29.95      7.11 o
   2   3  24       65.03       77.09      7.45 o
   3   3  24       51.60       54.75      8.52 o
   4   3  24       27.97       28.31      8.35 o
   5   3  24       49.19       56.58      8.78 o
  -7   4  24        6.21       14.20      8.07 o
  -6   4  24       68.41       87.83      8.03 o
  -5   4  24       11.90       22.79      7.86 o
  -4   4  24       29.63       26.52      8.04 o
  -3   4  24       20.41       16.72      7.76 o
  -2   4  24      172.15      190.53      9.89 o
  -1   4  24        0.24        8.79      7.06 o
   0   4  24        0.70        4.52      7.28 o
   1   4  24       37.98       34.21      8.37 o
   2   4  24      174.73      179.66      7.44 o
   3   4  24       27.53       21.95      8.43 o
   4   4  24        1.46        1.68      8.57 o
  -5   5  24       11.88       16.50      7.79 o
  -4   5  24      159.58      158.01      8.41 o
  -3   5  24        0.82        5.32      7.72 o
  -2   5  24       14.77       10.49      8.22 o
  -1   5  24        1.69        3.61      7.94 o
   0   5  24        2.38        9.15      7.90 o
   1   5  24       33.80       26.50      7.16 o
   2   5  24       65.65       73.24      8.83 o
  -8   1  25       30.31       25.94      8.87 o
  -7   1  25        2.83       10.25      8.51 o
  -6   1  25       93.04       88.71      7.94 o
  -5   1  25       30.38       32.67      6.43 o
  -4   1  25        2.40        3.76      7.10 o
  -3   1  25        0.05       12.50      6.90 o
  -2   1  25        0.58        4.50      6.32 o
  -1   1  25       69.47       83.86      6.69 o
   0   1  25       14.83       20.85      6.61 o
   1   1  25        0.06        8.70      6.63 o
   2   1  25       54.60       54.27      6.79 o
   3   1  25       97.67      100.39      7.58 o
   4   1  25        4.80        2.49      7.25 o
   5   1  25        7.25       11.17      6.85 o
  -8   2  25      165.24      174.50      9.23 o
  -7   2  25       31.88       36.96      8.23 o
  -6   2  25       13.06       17.95      7.83 o
  -5   2  25        9.02       11.57      7.69 o
  -4   2  25      135.02      144.90      7.85 o
  -3   2  25        0.41        8.47      6.78 o
  -2   2  25       31.52       25.65      6.97 o
  -1   2  25       21.47       20.48      6.61 o
   0   2  25       14.83       16.35      6.46 o
   1   2  25        7.86       11.60      6.01 o
   2   2  25        4.44       11.91      7.21 o
   3   2  25        0.47        5.22      7.39 o
   4   2  25      162.83      150.79      8.31 o
  -7   3  25        7.36       12.49      8.18 o
  -6   3  25        2.35       10.39      7.54 o
  -5   3  25        6.08        9.41      7.88 o
  -4   3  25        3.16        8.65      6.73 o
  -3   3  25        8.64       10.79      7.20 o
  -2   3  25      145.83      136.92      7.25 o
  -1   3  25       22.98       20.02      6.45 o
   0   3  25        3.75       18.67      7.20 o
   1   3  25       36.59       41.61      9.13 o
   2   3  25       91.09       89.44      7.70 o
   3   3  25       17.10       15.27      8.60 o
  -6   4  25        9.78       13.45      7.88 o
  -5   4  25        3.97       11.64      7.86 o
  -4   4  25       16.59       21.60      7.84 o
  -3   4  25        0.96        4.92      7.35 o
  -2   4  25       18.61       13.67      6.95 o
  -1   4  25        6.50        7.72      6.56 o
   0   4  25        5.47       11.53      7.76 o
   1   4  25      118.55      116.46      8.80 o
   2   4  25       39.45       40.59      8.53 o
  -2   5  25        0.62        4.61      7.93 o
  -7   0  26        0.62        1.70     12.29 o
  -6   0  26        9.66       25.32     11.95 o
  -5   0  26       82.54       89.50     10.97 o
  -4   0  26       24.87       22.38     10.04 o
  -3   0  26       44.28       50.74     10.06 o
  -2   0  26      194.91      196.61     10.58 o
  -1   0  26       39.43       51.87     10.16 o
   0   0  26      540.97      576.63     11.77 o
   1   0  26       11.11       18.07     11.91 o
   2   0  26       53.70       59.29     18.58 o
   3   0  26        1.40        0.67      9.55 o
  -7   1  26       44.78       57.28      8.92 o
  -6   1  26      170.74      169.47      8.69 o
  -5   1  26       76.27       81.39      7.92 o
  -4   1  26        0.63        3.27      7.36 o
  -3   1  26       92.30       85.25      6.89 o
  -2   1  26       85.90       93.33      7.31 o
  -1   1  26       46.01       48.39      6.70 o
   0   1  26        3.96       12.06      6.15 o
   1   1  26        9.59       19.12      7.10 o
   2   1  26        8.91       13.08      6.78 o
   3   1  26        0.04        5.75      6.83 o
  -6   2  26        9.34        8.18      8.09 o
  -5   2  26       38.72       61.95      8.00 o
  -4   2  26        0.12        0.42      7.46 o
  -3   2  26       59.19       59.88      6.55 o
  -2   2  26       12.10       10.17      7.14 o
  -1   2  26       11.46       10.17      6.80 o
   0   2  26        0.23       -2.47      6.80 o
   1   2  26       39.33       43.69      6.90 o
   2   2  26        0.70        4.91      7.40 o
   3   2  26       38.97       42.21      7.08 o
  -5   3  26       14.57       15.38      8.04 o
  -4   3  26        8.05       11.09      7.85 o
  -3   3  26       29.04       32.19      7.13 o
  -2   3  26       39.56       42.50      6.92 o
  -1   3  26      112.60      107.98      7.53 o
   0   3  26        0.25        5.02      7.09 o
   1   3  26       28.17       33.77      7.56 o
  -2   4  26        6.58        3.67      7.34 o
  -1   4  26        2.79        3.89      7.06 o
  -5   1  27       73.13       76.52      8.21 o
  -4   1  27       40.71       43.69      7.67 o
  -3   1  27       46.96       47.95      7.44 o
  -2   1  27       44.35       46.53      7.41 o
  -1   1  27       58.64       45.09      6.57 o
   0   1  27       12.34       23.68      7.03 o
   1   1  27        0.05        6.30      6.58 o
  -4   2  27      119.29      114.28      7.92 o
  -3   2  27       13.78       16.33      7.62 o
  -2   2  27       43.89       60.02      7.61 o
  -1   2  27        0.76        6.02      7.14 o
   0   2  27       94.83      107.27      7.37 o
 
